# Supplementary material for: 6-Amino-1,3-dimethyl-5-[(E)-2-(methyl­sulfan­yl)benzyl­idene­amino]­pyrimidine-2,4(1H,3H)-dione–1,3,7,9-tetra­methyl­pyrimido[5,4-g]pteridine-2,4,6,8-tetrone (1/1)
Source: Acta Crystallogr Sect E Struct Rep Online. 2012 Jul 4;68(Pt 8):o2334–5. doi: 10.1107/S1600536812029716 (PMC3414272; doi:10.1107/S1600536812029716)
Supplement: Supplementary file 1 [file e-68-o2334-sup1.cif]

##############################################################################
#                                                                            #
# This CIF contains the data in a paper accepted for publication in          #
# Acta Crystallographica Section E. It conforms to the requirements of       #
# Notes for Authors for Acta Crystallographica Section E, and has been       #
# peer reviewed under the auspices of the IUCr Commission on Journals.       #
#                                                                            #
# Full details of the Crystallographic Information File format               #
# are given in the paper "The Crystallographic Information File (CIF):       #
# a New Standard Archive File for Crystallography" by S. R. Hall, F. H.      #
# Allen and I. D. Brown [Acta Cryst. (1991), A47, 655-685].                  #
#                                                                            #
# The current version of the core CIF dictionary is obtainable from          #
# ftp://ftp.iucr.org/pub/cif_core.dic.                                       #
#                                                                            #
# Software is freely available for graphical display of the structure(s)     #
# in this CIF. For information consult the CIF software page                 #
# http://www.iucr.org/resources/cif/software.                                #
#                                                                            #
# This file may be used for bona fide research purposes within the           #
# scientific community so long as proper attribution is given to the journal # 
# article from which it was obtained.                                        #
#                                                                            #
##############################################################################
data_I
_audit_creation_method     SHELXL-97
_chemical_name_systematic
;
6-Amino-1,3-dimethyl-5-[(<i>E</i>)-2-
(methylsulfanyl)benzylideneamino]pyrimidine-2,4(1<i>H</i>,3<i>H</i>)-dione--
1,3,7,9-tetramethylpyrimido[5,4-<i>g</i>]pteridine-2,4,6,8-tetrone (1/1)
;
_chemical_name_common     ?
_chemical_formula_moiety     'C12 H12 N6 O4, C14 H16 N4 O2 S'
_chemical_formula_sum     'C26 H28 N10 O6 S'
_chemical_formula_iupac     'C12 H12 N6 O4, C14 H16 N4 O2 S'
_chemical_formula_weight     608.64
_chemical_melting_point     ?
_symmetry_cell_setting     monoclinic
_symmetry_space_group_name_H-M     'P 21/n'
_symmetry_space_group_name_Hall     '-P 2yn'
loop_
    _symmetry_equiv_pos_as_xyz
    'x, y, z'
    '-x+1/2, y+1/2, -z+1/2'
    '-x, -y, -z'
    'x-1/2, -y-1/2, z-1/2'
_cell_length_a     6.8501(9)
_cell_length_b     25.594(4)
_cell_length_c     15.284(2)
_cell_angle_alpha     90.00
_cell_angle_beta     99.315(5)
_cell_angle_gamma     90.00
_cell_volume     2644.3(7)
_cell_formula_units_Z     4
_cell_measurement_reflns_used     4076
_cell_measurement_theta_min     1.6
_cell_measurement_theta_max     27.3
_cell_measurement_temperature     100(2)
_exptl_crystal_description     needle
_exptl_crystal_colour     yellow
_exptl_crystal_size_max     0.30
_exptl_crystal_size_mid     0.05
_exptl_crystal_size_min     0.05
_exptl_crystal_density_diffrn     1.529
_exptl_crystal_density_meas     ?
_exptl_crystal_density_method     'not measured'
_exptl_crystal_F_000     1272
_exptl_absorpt_coefficient_mu     0.187
_exptl_absorpt_correction_type     multi-scan
_exptl_absorpt_process_details     '(SADABS; Bruker 2010)'
_exptl_absorpt_correction_T_min     0.9459
_exptl_absorpt_correction_T_max     0.9907
_exptl_special_details     ?
_diffrn_ambient_temperature     100(2)
_diffrn_radiation_type     MoK\a
_diffrn_radiation_wavelength     0.71073
_diffrn_radiation_source     'fine-focus sealed tube'
_diffrn_radiation_monochromator     graphite
_diffrn_measurement_device_type     'Bruker APEXII CCD'
_diffrn_measurement_method     '\w and \f scans'
_diffrn_detector_area_resol_mean     ?
_diffrn_reflns_number     14953
_diffrn_reflns_av_R_equivalents     0.0567
_diffrn_reflns_av_sigmaI/netI     0.0803
_diffrn_reflns_theta_min     1.57
_diffrn_reflns_theta_max     27.31
_diffrn_reflns_theta_full     25.00
_diffrn_measured_fraction_theta_max     0.980
_diffrn_measured_fraction_theta_full     0.993
_diffrn_reflns_limit_h_min     -4
_diffrn_reflns_limit_h_max     8
_diffrn_reflns_limit_k_min     -32
_diffrn_reflns_limit_k_max     25
_diffrn_reflns_limit_l_min     -19
_diffrn_reflns_limit_l_max     18
_diffrn_standards_number     0
_diffrn_standards_interval_count     0
_diffrn_standards_interval_time     0
_diffrn_standards_decay_%     0
_refine_special_details
;
Refinement of <i>F</i>^2^ against ALL reflections. The weighted <i>R</i>-factor
<i>wR</i> and goodness of fit <i>S</i> are based on <i>F</i>^2^, conventional
<i>R</i>-factors <i>R</i> are based on <i>F</i>, with <i>F</i> set to zero for
negative <i>F</i>^2^. The threshold expression of <i>F</i>^2^ >
2\s(<i>F</i>^2^) is used only for calculating <i>R</i>-factors(gt) <i>etc</i>.
and is not relevant to the choice of reflections for refinement.
<i>R</i>-factors based on <i>F</i>^2^ are statistically about twice as large
as those based on <i>F</i>, and <i>R</i>- factors based on ALL data will be
even larger.
;
_reflns_number_total     5846
_reflns_number_gt     4076
_reflns_threshold_expression     I>2\s(I)
_refine_ls_structure_factor_coef     Fsqd
_refine_ls_matrix_type     full
_refine_ls_R_factor_all     0.0932
_refine_ls_R_factor_gt     0.0595
_refine_ls_wR_factor_gt     0.1496
_refine_ls_wR_factor_ref     0.1708
_refine_ls_goodness_of_fit_ref     1.007
_refine_ls_restrained_S_all     1.007
_refine_ls_number_reflns     5846
_refine_ls_number_parameters     403
_refine_ls_number_restraints     0
_refine_ls_hydrogen_treatment     mixed
_refine_ls_weighting_scheme     calc
_refine_ls_weighting_details
         'calc w=1/[\s^2^(Fo^2^)+(0.0805P)^2^+2.8029P] where P=(Fo^2^+2Fc^2^)/3'
_atom_sites_solution_hydrogens     geom
_atom_sites_solution_primary     direct
_atom_sites_solution_secondary     difmap
_refine_ls_shift/su_max     0.021
_refine_ls_shift/su_mean     0.000
_refine_diff_density_max     0.420
_refine_diff_density_min     -0.390
_refine_ls_extinction_method     none
_refine_ls_extinction_coef     ?
loop_
    _atom_type_symbol
    _atom_type_description
    _atom_type_scat_dispersion_real
    _atom_type_scat_dispersion_imag
    _atom_type_scat_source
    C C 0.0033 0.0016 'International Tables Vol C Tables 4.2.6.8 and 6.1.1.4'
    H H 0.0000 0.0000 'International Tables Vol C Tables 4.2.6.8 and 6.1.1.4'
    N N 0.0061 0.0033 'International Tables Vol C Tables 4.2.6.8 and 6.1.1.4'
    O O 0.0106 0.0060 'International Tables Vol C Tables 4.2.6.8 and 6.1.1.4'
    S S 0.1246 0.1234 'International Tables Vol C Tables 4.2.6.8 and 6.1.1.4'
_computing_data_collection     'APEX2 (Bruker, 2010)'
_computing_cell_refinement     'SAINT-Plus (Bruker, 2010)'
_computing_data_reduction     'SAINT-Plus (Bruker, 2010)'
_computing_structure_solution     'SHELXS97 (Sheldrick, 2008)'
_computing_structure_refinement     'SHELXL97 (Sheldrick, 2008)'
_computing_molecular_graphics     'WinGX (Farrugia, 1999)'
_computing_publication_material     'publCIF (Westrip, 2010)'
loop_
    _atom_site_type_symbol
    _atom_site_label
    _atom_site_fract_x
    _atom_site_fract_y
    _atom_site_fract_z
    _atom_site_U_iso_or_equiv
    _atom_site_adp_type
    _atom_site_calc_flag
    _atom_site_refinement_flags
    _atom_site_occupancy
    _atom_site_symmetry_multiplicity
    _atom_site_disorder_assembly
    _atom_site_disorder_group
    S S1 0.72820(11) 0.31430(3) 0.09858(5) 0.01445(19) Uani d . 1 1 . .
    N N1A 0.7048(4) 0.19781(9) 0.29893(16) 0.0137(5) Uani d . 1 1 . .
    C C6B 0.3512(4) 0.38704(11) 0.29375(18) 0.0122(6) Uani d . 1 1 . .
    C C10A 0.5483(4) 0.04004(11) 0.24893(18) 0.0117(6) Uani d . 1 1 . .
    O O1B 0.1720(3) 0.16717(9) 0.27878(15) 0.0216(5) Uani d . 1 1 . .
    C C9A 0.6023(4) 0.12732(11) 0.18728(19) 0.0123(6) Uani d . 1 1 . .
    O O2B 0.1935(3) 0.26945(8) 0.03637(13) 0.0185(5) Uani d . 1 1 . .
    C C2B 0.2047(4) 0.26570(12) 0.11659(19) 0.0138(6) Uani d . 1 1 . .
    N N3A 0.5985(4) 0.06106(9) 0.33332(15) 0.0130(5) Uani d . 1 1 . .
    O O3A 0.4773(3) 0.51453(8) 0.37187(14) 0.0226(5) Uani d . 1 1 . .
    N N2B 0.3985(4) 0.42849(10) 0.35067(15) 0.0141(5) Uani d . 1 1 . .
    O O4A 0.3461(3) 0.45658(8) 0.08667(13) 0.0204(5) Uani d . 1 1 . .
    N N1B 0.4176(4) 0.48549(10) 0.22915(16) 0.0140(5) Uani d . 1 1 . .
    C C12A 0.5942(5) 0.02564(12) 0.4084(2) 0.0200(7) Uani d . 1 1 . .
    H H2'1 0.5327 -0.0075 0.3869 0.030 Uiso calc R 1 1 . .
    H H2'2 0.5174 0.0416 0.4502 0.030 Uiso calc R 1 1 . .
    H H2'3 0.7296 0.0191 0.4384 0.030 Uiso calc R 1 1 . .
    N N4A 0.5536(3) 0.07345(9) 0.17905(15) 0.0130(5) Uani d . 1 1 . .
    N N6B 0.1685(4) 0.21905(10) 0.15727(16) 0.0154(5) Uani d . 1 1 . .
    N N3B 0.2817(3) 0.35639(10) 0.14445(15) 0.0130(5) Uani d . 1 1 . .
    O O2A 0.5003(3) -0.00589(8) 0.23777(13) 0.0160(5) Uani d . 1 1 . .
    C C12B 0.4159(5) 0.42088(13) 0.44709(19) 0.0194(7) Uani d . 1 1 . .
    H H8A1 0.3139 0.3964 0.4595 0.029 Uiso calc R 1 1 . .
    H H8A2 0.3985 0.4545 0.4756 0.029 Uiso calc R 1 1 . .
    H H8A3 0.5470 0.4067 0.4704 0.029 Uiso calc R 1 1 . .
    C C13B 0.2677(5) 0.24331(13) 0.39999(19) 0.0219(7) Uani d . 1 1 . .
    H H5A1 0.3921 0.2248 0.4201 0.033 Uiso calc R 1 1 . .
    H H5A2 0.1566 0.2220 0.4125 0.033 Uiso calc R 1 1 . .
    H H5A3 0.2684 0.2767 0.4313 0.033 Uiso calc R 1 1 . .
    C C13A 0.5062(5) 0.05017(12) 0.09037(18) 0.0176(7) Uani d . 1 1 . .
    H H1'1 0.5963 0.0210 0.0854 0.026 Uiso calc R 1 1 . .
    H H1'2 0.5212 0.0766 0.0455 0.026 Uiso calc R 1 1 . .
    H H1'3 0.3695 0.0374 0.0810 0.026 Uiso calc R 1 1 . .
    O O1A 0.5986(3) 0.15304(8) 0.11890(13) 0.0185(5) Uani d . 1 1 . .
    N N4B 0.3251(4) 0.34063(9) 0.32905(15) 0.0125(5) Uani d . 1 1 . .
    C C5B 0.3307(4) 0.39547(11) 0.20163(18) 0.0124(6) Uani d . 1 1 . .
    N N2A 0.7067(4) 0.12816(11) 0.43183(17) 0.0173(6) Uani d . 1 1 . .
    N N5B 0.2466(4) 0.25296(10) 0.30381(15) 0.0146(5) Uani d . 1 1 . .
    C C11A 0.6542(4) 0.11251(11) 0.34771(18) 0.0118(6) Uani d . 1 1 . .
    C C3A 0.8699(4) 0.38866(12) 0.33665(19) 0.0162(6) Uani d . 1 1 . .
    H H3 0.9055 0.4228 0.3579 0.019 Uiso calc R 1 1 . .
    C C7A 0.7108(4) 0.23495(11) 0.24313(18) 0.0128(6) Uani d . 1 1 . .
    H H7 0.6804 0.2280 0.1814 0.015 Uiso calc R 1 1 . .
    C C5A 0.7767(4) 0.32939(11) 0.21317(18) 0.0118(6) Uani d . 1 1 . .
    C C8B 0.3641(4) 0.44696(12) 0.16650(19) 0.0146(6) Uani d . 1 1 . .
    C C7B 0.4332(4) 0.47830(12) 0.32141(19) 0.0151(6) Uani d . 1 1 . .
    C C1B 0.1943(4) 0.20993(12) 0.2492(2) 0.0164(6) Uani d . 1 1 . .
    C C8A 0.6539(4) 0.14645(11) 0.27595(18) 0.0116(6) Uani d . 1 1 . .
    C C2A 0.8602(4) 0.34814(12) 0.39644(19) 0.0153(6) Uani d . 1 1 . .
    H H4 0.8905 0.3544 0.4584 0.018 Uiso calc R 1 1 . .
    C C6A 0.7642(4) 0.28798(11) 0.27399(18) 0.0126(6) Uani d . 1 1 . .
    C C4A 0.8276(4) 0.37937(11) 0.24528(19) 0.0131(6) Uani d . 1 1 . .
    H H2 0.8336 0.4073 0.2049 0.016 Uiso calc R 1 1 . .
    C C1A 0.8059(4) 0.29850(12) 0.36480(19) 0.0143(6) Uani d . 1 1 . .
    H H5 0.7968 0.2711 0.4058 0.017 Uiso calc R 1 1 . .
    C C3B 0.2553(4) 0.30973(11) 0.17811(18) 0.0116(6) Uani d . 1 1 . .
    C C4B 0.2761(4) 0.30162(11) 0.27104(18) 0.0125(6) Uani d . 1 1 . .
    C C11B 0.4385(5) 0.53951(12) 0.1995(2) 0.0190(7) Uani d . 1 1 . .
    H H9A1 0.4701 0.5394 0.1392 0.028 Uiso calc R 1 1 . .
    H H9A2 0.5452 0.5568 0.2396 0.028 Uiso calc R 1 1 . .
    H H9A3 0.3142 0.5584 0.2000 0.028 Uiso calc R 1 1 . .
    C C10B 0.1018(5) 0.17369(12) 0.1007(2) 0.0211(7) Uani d . 1 1 . .
    H H6A1 -0.0311 0.1634 0.1100 0.032 Uiso calc R 1 1 . .
    H H6A2 0.1934 0.1445 0.1163 0.032 Uiso calc R 1 1 . .
    H H6A3 0.0989 0.1830 0.0384 0.032 Uiso calc R 1 1 . .
    C C14A 0.7605(5) 0.37598(12) 0.0459(2) 0.0202(7) Uani d . 1 1 . .
    H H20A 0.6672 0.4016 0.0631 0.030 Uiso calc R 1 1 . .
    H H20B 0.7358 0.3715 -0.0186 0.030 Uiso calc R 1 1 . .
    H H20C 0.8961 0.3884 0.0647 0.030 Uiso calc R 1 1 . .
    H H101 0.732(5) 0.1605(14) 0.439(2) 0.020(9) Uiso d . 1 1 . .
    H H102 0.737(6) 0.1055(16) 0.482(3) 0.040(11) Uiso d . 1 1 . .
loop_
    _atom_site_aniso_label
    _atom_site_aniso_U_11
    _atom_site_aniso_U_22
    _atom_site_aniso_U_33
    _atom_site_aniso_U_12
    _atom_site_aniso_U_13
    _atom_site_aniso_U_23
    S1 0.0197(4) 0.0154(4) 0.0089(4) -0.0009(3) 0.0042(3) -0.0001(3)
    N1A 0.0140(13) 0.0124(13) 0.0152(13) -0.0009(10) 0.0035(9) -0.0011(10)
    C6B 0.0082(13) 0.0170(15) 0.0112(14) 0.0029(11) 0.0010(10) -0.0040(11)
    C10A 0.0116(14) 0.0135(15) 0.0106(14) 0.0021(11) 0.0035(10) 0.0014(11)
    O1B 0.0240(12) 0.0175(12) 0.0230(12) 0.0009(9) 0.0031(9) 0.0015(9)
    C9A 0.0106(14) 0.0120(15) 0.0148(15) 0.0000(11) 0.0039(10) 0.0015(11)
    O2B 0.0192(11) 0.0264(12) 0.0095(10) -0.0005(9) 0.0011(8) -0.0064(9)
    C2B 0.0092(14) 0.0191(16) 0.0130(15) 0.0007(11) 0.0015(10) -0.0030(11)
    N3A 0.0164(13) 0.0147(13) 0.0080(12) -0.0017(10) 0.0022(9) 0.0020(9)
    O3A 0.0314(13) 0.0205(12) 0.0154(12) -0.0035(10) 0.0022(9) -0.0066(9)
    N2B 0.0186(13) 0.0175(13) 0.0054(12) 0.0016(10) -0.0005(9) -0.0038(9)
    O4A 0.0287(13) 0.0236(12) 0.0087(11) -0.0002(10) 0.0024(9) 0.0020(9)
    N1B 0.0134(13) 0.0171(13) 0.0116(13) -0.0026(10) 0.0025(9) -0.0022(10)
    C12A 0.0311(18) 0.0174(16) 0.0118(15) -0.0057(13) 0.0042(12) 0.0035(12)
    N4A 0.0159(13) 0.0142(13) 0.0087(12) 0.0000(10) 0.0008(9) -0.0007(9)
    N6B 0.0156(13) 0.0164(13) 0.0144(13) -0.0020(10) 0.0031(9) -0.0062(10)
    N3B 0.0108(12) 0.0188(13) 0.0093(12) 0.0014(10) 0.0016(9) -0.0030(10)
    O2A 0.0217(12) 0.0123(11) 0.0137(11) -0.0012(9) 0.0021(8) 0.0003(8)
    C12B 0.0272(17) 0.0241(17) 0.0065(14) 0.0013(14) 0.0013(12) -0.0031(12)
    C13B 0.0320(19) 0.0237(17) 0.0088(15) 0.0002(14) -0.0002(12) 0.0033(12)
    C13A 0.0262(17) 0.0153(16) 0.0099(15) -0.0023(13) -0.0010(12) -0.0026(12)
    O1A 0.0265(12) 0.0181(12) 0.0104(11) -0.0025(9) 0.0016(9) 0.0019(8)
    N4B 0.0140(12) 0.0161(13) 0.0072(12) 0.0031(10) 0.0015(9) -0.0021(9)
    C5B 0.0097(14) 0.0194(16) 0.0076(14) 0.0019(11) 0.0000(10) -0.0028(11)
    N2A 0.0289(15) 0.0148(15) 0.0081(13) -0.0034(11) 0.0021(10) 0.0000(10)
    N5B 0.0184(13) 0.0153(13) 0.0095(12) 0.0032(10) 0.0004(9) -0.0008(10)
    C11A 0.0109(14) 0.0122(14) 0.0129(14) 0.0015(11) 0.0043(10) -0.0006(11)
    C3A 0.0167(15) 0.0154(15) 0.0175(16) -0.0018(12) 0.0053(12) -0.0036(12)
    C7A 0.0130(14) 0.0180(16) 0.0074(13) 0.0006(12) 0.0019(10) 0.0002(11)
    C5A 0.0091(14) 0.0148(15) 0.0124(14) 0.0004(11) 0.0043(10) -0.0007(11)
    C8B 0.0122(14) 0.0202(16) 0.0112(15) 0.0028(12) 0.0012(11) -0.0030(12)
    C7B 0.0128(15) 0.0207(16) 0.0114(15) 0.0016(12) 0.0009(11) -0.0046(12)
    C1B 0.0114(15) 0.0189(17) 0.0185(16) 0.0023(12) 0.0014(11) -0.0025(12)
    C8A 0.0135(14) 0.0132(15) 0.0086(14) 0.0017(11) 0.0034(10) 0.0004(11)
    C2A 0.0155(15) 0.0185(16) 0.0123(15) -0.0018(12) 0.0041(11) -0.0016(12)
    C6A 0.0106(14) 0.0139(15) 0.0139(15) 0.0018(11) 0.0041(11) 0.0013(11)
    C4A 0.0132(14) 0.0135(15) 0.0129(14) 0.0010(11) 0.0030(11) 0.0028(11)
    C1A 0.0132(14) 0.0187(16) 0.0118(14) 0.0001(12) 0.0045(11) 0.0025(12)
    C3B 0.0090(13) 0.0178(16) 0.0080(14) 0.0031(11) 0.0016(10) -0.0033(11)
    C4B 0.0093(13) 0.0186(16) 0.0091(14) 0.0054(11) -0.0001(10) -0.0026(11)
    C11B 0.0205(16) 0.0169(16) 0.0202(16) -0.0051(13) 0.0054(12) -0.0008(13)
    C10B 0.0227(17) 0.0199(17) 0.0209(17) -0.0036(13) 0.0043(13) -0.0103(13)
    C14A 0.0303(18) 0.0191(17) 0.0120(15) 0.0030(13) 0.0061(12) 0.0031(12)
_geom_special_details
;
All s.u.'s (except the s.u. in the dihedral angle between two l.s. planes) are
estimated using the full covariance matrix. The cell s.u.'s are taken into
account individually in the estimation of s.u.'s in distances, angles and
torsion angles; correlations between s.u.'s in cell parameters are only used
when they are defined by crystal symmetry. An approximate (isotropic)
treatment of cell s.u.'s is used for estimating s.u.'s involving l.s. planes.
;
loop_
    _geom_bond_atom_site_label_1
    _geom_bond_atom_site_label_2
    _geom_bond_site_symmetry_2
    _geom_bond_distance
    _geom_bond_publ_flag
    S1 C5A . 1.772(3) ?
    S1 C14A . 1.802(3) ?
    N1A C7A . 1.282(4) ?
    N1A C8A . 1.391(4) ?
    C6B N4B . 1.329(4) ?
    C6B N2B . 1.377(4) ?
    C6B C5B . 1.409(4) ?
    C10A O2A . 1.225(3) ?
    C10A N4A . 1.373(4) ?
    C10A N3A . 1.388(4) ?
    O1B C1B . 1.203(4) ?
    C9A O1A . 1.232(3) ?
    C9A N4A . 1.419(4) ?
    C9A C8A . 1.430(4) ?
    O2B C2B . 1.220(3) ?
    C2B N6B . 1.387(4) ?
    C2B C3B . 1.473(4) ?
    N3A C11A . 1.379(4) ?
    N3A C12A . 1.467(4) ?
    O3A C7B . 1.213(3) ?
    N2B C7B . 1.384(4) ?
    N2B C12B . 1.472(4) ?
    O4A C8B . 1.231(3) ?
    N1B C8B . 1.382(4) ?
    N1B C7B . 1.409(4) ?
    N1B C11B . 1.469(4) ?
    C12A H2'1 . 0.9800 ?
    C12A H2'2 . 0.9800 ?
    C12A H2'3 . 0.9800 ?
    N4A C13A . 1.468(3) ?
    N6B C1B . 1.407(4) ?
    N6B C10B . 1.475(4) ?
    N3B C3B . 1.324(4) ?
    N3B C5B . 1.335(4) ?
    C12B H8A1 . 0.9800 ?
    C12B H8A2 . 0.9800 ?
    C12B H8A3 . 0.9800 ?
    C13B N5B . 1.475(4) ?
    C13B H5A1 . 0.9800 ?
    C13B H5A2 . 0.9800 ?
    C13B H5A3 . 0.9800 ?
    C13A H1'1 . 0.9800 ?
    C13A H1'2 . 0.9800 ?
    C13A H1'3 . 0.9800 ?
    N4B C4B . 1.341(4) ?
    C5B C8B . 1.455(4) ?
    N2A C11A . 1.339(4) ?
    N2A H101 . 0.85(4) ?
    N2A H102 . 0.96(4) ?
    N5B C4B . 1.369(4) ?
    N5B C1B . 1.393(4) ?
    C11A C8A . 1.399(4) ?
    C3A C2A . 1.391(4) ?
    C3A C4A . 1.400(4) ?
    C3A H3 . 0.9500 ?
    C7A C6A . 1.464(4) ?
    C7A H7 . 0.9500 ?
    C5A C4A . 1.394(4) ?
    C5A C6A . 1.421(4) ?
    C2A C1A . 1.388(4) ?
    C2A H4 . 0.9500 ?
    C6A C1A . 1.397(4) ?
    C4A H2 . 0.9500 ?
    C1A H5 . 0.9500 ?
    C3B C4B . 1.420(4) ?
    C11B H9A1 . 0.9800 ?
    C11B H9A2 . 0.9800 ?
    C11B H9A3 . 0.9800 ?
    C10B H6A1 . 0.9800 ?
    C10B H6A2 . 0.9800 ?
    C10B H6A3 . 0.9800 ?
    C14A H20A . 0.9800 ?
    C14A H20B . 0.9800 ?
    C14A H20C . 0.9800 ?
loop_
    _geom_angle_atom_site_label_1
    _geom_angle_atom_site_label_2
    _geom_angle_atom_site_label_3
    _geom_angle_site_symmetry_1
    _geom_angle_site_symmetry_3
    _geom_angle
    _geom_angle_publ_flag
    C5A S1 C14A . . 103.51(14) ?
    C7A N1A C8A . . 124.5(3) ?
    N4B C6B N2B . . 117.7(2) ?
    N4B C6B C5B . . 123.0(3) ?
    N2B C6B C5B . . 119.2(3) ?
    O2A C10A N4A . . 122.0(3) ?
    O2A C10A N3A . . 121.4(3) ?
    N4A C10A N3A . . 116.6(2) ?
    O1A C9A N4A . . 118.1(3) ?
    O1A C9A C8A . . 126.1(3) ?
    N4A C9A C8A . . 115.8(2) ?
    O2B C2B N6B . . 122.1(3) ?
    O2B C2B C3B . . 123.5(3) ?
    N6B C2B C3B . . 114.4(2) ?
    C11A N3A C10A . . 122.6(2) ?
    C11A N3A C12A . . 120.4(2) ?
    C10A N3A C12A . . 117.0(2) ?
    C6B N2B C7B . . 122.7(2) ?
    C6B N2B C12B . . 120.2(2) ?
    C7B N2B C12B . . 117.1(2) ?
    C8B N1B C7B . . 124.7(3) ?
    C8B N1B C11B . . 119.1(2) ?
    C7B N1B C11B . . 115.9(2) ?
    N3A C12A H2'1 . . 109.5 ?
    N3A C12A H2'2 . . 109.5 ?
    H2'1 C12A H2'2 . . 109.5 ?
    N3A C12A H2'3 . . 109.5 ?
    H2'1 C12A H2'3 . . 109.5 ?
    H2'2 C12A H2'3 . . 109.5 ?
    C10A N4A C9A . . 124.9(2) ?
    C10A N4A C13A . . 115.8(2) ?
    C9A N4A C13A . . 119.3(2) ?
    C2B N6B C1B . . 126.0(2) ?
    C2B N6B C10B . . 118.4(2) ?
    C1B N6B C10B . . 115.6(3) ?
    C3B N3B C5B . . 117.2(2) ?
    N2B C12B H8A1 . . 109.5 ?
    N2B C12B H8A2 . . 109.5 ?
    H8A1 C12B H8A2 . . 109.5 ?
    N2B C12B H8A3 . . 109.5 ?
    H8A1 C12B H8A3 . . 109.5 ?
    H8A2 C12B H8A3 . . 109.5 ?
    N5B C13B H5A1 . . 109.5 ?
    N5B C13B H5A2 . . 109.5 ?
    H5A1 C13B H5A2 . . 109.5 ?
    N5B C13B H5A3 . . 109.5 ?
    H5A1 C13B H5A3 . . 109.5 ?
    H5A2 C13B H5A3 . . 109.5 ?
    N4A C13A H1'1 . . 109.5 ?
    N4A C13A H1'2 . . 109.5 ?
    H1'1 C13A H1'2 . . 109.5 ?
    N4A C13A H1'3 . . 109.5 ?
    H1'1 C13A H1'3 . . 109.5 ?
    H1'2 C13A H1'3 . . 109.5 ?
    C6B N4B C4B . . 115.6(2) ?
    N3B C5B C6B . . 120.9(3) ?
    N3B C5B C8B . . 118.4(2) ?
    C6B C5B C8B . . 120.8(3) ?
    C11A N2A H101 . . 116(2) ?
    C11A N2A H102 . . 125(2) ?
    H101 N2A H102 . . 118(3) ?
    C4B N5B C1B . . 122.6(2) ?
    C4B N5B C13B . . 121.4(2) ?
    C1B N5B C13B . . 116.0(2) ?
    N2A C11A N3A . . 117.6(3) ?
    N2A C11A C8A . . 122.2(3) ?
    N3A C11A C8A . . 120.2(3) ?
    C2A C3A C4A . . 120.3(3) ?
    C2A C3A H3 . . 119.9 ?
    C4A C3A H3 . . 119.9 ?
    N1A C7A C6A . . 120.4(3) ?
    N1A C7A H7 . . 119.8 ?
    C6A C7A H7 . . 119.8 ?
    C4A C5A C6A . . 119.5(3) ?
    C4A C5A S1 . . 123.0(2) ?
    C6A C5A S1 . . 117.6(2) ?
    O4A C8B N1B . . 121.1(3) ?
    O4A C8B C5B . . 123.4(3) ?
    N1B C8B C5B . . 115.5(2) ?
    O3A C7B N2B . . 122.5(3) ?
    O3A C7B N1B . . 120.5(3) ?
    N2B C7B N1B . . 117.0(2) ?
    O1B C1B N5B . . 122.0(3) ?
    O1B C1B N6B . . 121.5(3) ?
    N5B C1B N6B . . 116.5(3) ?
    N1A C8A C11A . . 114.9(2) ?
    N1A C8A C9A . . 125.2(2) ?
    C11A C8A C9A . . 120.0(3) ?
    C1A C2A C3A . . 119.5(3) ?
    C1A C2A H4 . . 120.3 ?
    C3A C2A H4 . . 120.3 ?
    C1A C6A C5A . . 118.8(3) ?
    C1A C6A C7A . . 119.9(3) ?
    C5A C6A C7A . . 121.3(2) ?
    C5A C4A C3A . . 120.4(3) ?
    C5A C4A H2 . . 119.8 ?
    C3A C4A H2 . . 119.8 ?
    C2A C1A C6A . . 121.5(3) ?
    C2A C1A H5 . . 119.3 ?
    C6A C1A H5 . . 119.3 ?
    N3B C3B C4B . . 121.5(3) ?
    N3B C3B C2B . . 118.4(2) ?
    C4B C3B C2B . . 120.1(3) ?
    N4B C4B N5B . . 118.1(2) ?
    N4B C4B C3B . . 121.8(3) ?
    N5B C4B C3B . . 120.1(3) ?
    N1B C11B H9A1 . . 109.5 ?
    N1B C11B H9A2 . . 109.5 ?
    H9A1 C11B H9A2 . . 109.5 ?
    N1B C11B H9A3 . . 109.5 ?
    H9A1 C11B H9A3 . . 109.5 ?
    H9A2 C11B H9A3 . . 109.5 ?
    N6B C10B H6A1 . . 109.5 ?
    N6B C10B H6A2 . . 109.5 ?
    H6A1 C10B H6A2 . . 109.5 ?
    N6B C10B H6A3 . . 109.5 ?
    H6A1 C10B H6A3 . . 109.5 ?
    H6A2 C10B H6A3 . . 109.5 ?
    S1 C14A H20A . . 109.5 ?
    S1 C14A H20B . . 109.5 ?
    H20A C14A H20B . . 109.5 ?
    S1 C14A H20C . . 109.5 ?
    H20A C14A H20C . . 109.5 ?
    H20B C14A H20C . . 109.5 ?
loop_
    _geom_torsion_atom_site_label_1
    _geom_torsion_atom_site_label_2
    _geom_torsion_atom_site_label_3
    _geom_torsion_atom_site_label_4
    _geom_torsion_site_symmetry_1
    _geom_torsion_site_symmetry_2
    _geom_torsion_site_symmetry_3
    _geom_torsion_site_symmetry_4
    _geom_torsion
    _geom_torsion_publ_flag
    O2A C10A N3A C11A . . . . 179.6(3) ?
    N4A C10A N3A C11A . . . . -1.0(4) ?
    O2A C10A N3A C12A . . . . 0.8(4) ?
    N4A C10A N3A C12A . . . . -179.7(3) ?
    N4B C6B N2B C7B . . . . 178.6(3) ?
    C5B C6B N2B C7B . . . . -2.0(4) ?
    N4B C6B N2B C12B . . . . -0.9(4) ?
    C5B C6B N2B C12B . . . . 178.5(3) ?
    O2A C10A N4A C9A . . . . 178.1(3) ?
    N3A C10A N4A C9A . . . . -1.3(4) ?
    O2A C10A N4A C13A . . . . -2.4(4) ?
    N3A C10A N4A C13A . . . . 178.1(2) ?
    O1A C9A N4A C10A . . . . -178.9(3) ?
    C8A C9A N4A C10A . . . . 1.7(4) ?
    O1A C9A N4A C13A . . . . 1.6(4) ?
    C8A C9A N4A C13A . . . . -177.7(2) ?
    O2B C2B N6B C1B . . . . 174.2(3) ?
    C3B C2B N6B C1B . . . . -6.4(4) ?
    O2B C2B N6B C10B . . . . -4.1(4) ?
    C3B C2B N6B C10B . . . . 175.4(2) ?
    N2B C6B N4B C4B . . . . 179.0(2) ?
    C5B C6B N4B C4B . . . . -0.4(4) ?
    C3B N3B C5B C6B . . . . -0.6(4) ?
    C3B N3B C5B C8B . . . . 178.9(3) ?
    N4B C6B C5B N3B . . . . 0.5(4) ?
    N2B C6B C5B N3B . . . . -178.9(3) ?
    N4B C6B C5B C8B . . . . -179.0(3) ?
    N2B C6B C5B C8B . . . . 1.6(4) ?
    C10A N3A C11A N2A . . . . -177.6(3) ?
    C12A N3A C11A N2A . . . . 1.1(4) ?
    C10A N3A C11A C8A . . . . 2.7(4) ?
    C12A N3A C11A C8A . . . . -178.6(3) ?
    C8A N1A C7A C6A . . . . 179.3(3) ?
    C14A S1 C5A C4A . . . . -0.3(3) ?
    C14A S1 C5A C6A . . . . -179.7(2) ?
    C7B N1B C8B O4A . . . . 177.1(3) ?
    C11B N1B C8B O4A . . . . 4.6(4) ?
    C7B N1B C8B C5B . . . . -2.6(4) ?
    C11B N1B C8B C5B . . . . -175.1(3) ?
    N3B C5B C8B O4A . . . . 1.4(4) ?
    C6B C5B C8B O4A . . . . -179.1(3) ?
    N3B C5B C8B N1B . . . . -178.9(2) ?
    C6B C5B C8B N1B . . . . 0.6(4) ?
    C6B N2B C7B O3A . . . . -179.0(3) ?
    C12B N2B C7B O3A . . . . 0.4(4) ?
    C6B N2B C7B N1B . . . . 0.2(4) ?
    C12B N2B C7B N1B . . . . 179.6(2) ?
    C8B N1B C7B O3A . . . . -178.5(3) ?
    C11B N1B C7B O3A . . . . -5.8(4) ?
    C8B N1B C7B N2B . . . . 2.3(4) ?
    C11B N1B C7B N2B . . . . 175.0(2) ?
    C4B N5B C1B O1B . . . . 178.7(3) ?
    C13B N5B C1B O1B . . . . -1.7(4) ?
    C4B N5B C1B N6B . . . . -1.3(4) ?
    C13B N5B C1B N6B . . . . 178.3(3) ?
    C2B N6B C1B O1B . . . . -174.9(3) ?
    C10B N6B C1B O1B . . . . 3.4(4) ?
    C2B N6B C1B N5B . . . . 5.1(4) ?
    C10B N6B C1B N5B . . . . -176.6(2) ?
    C7A N1A C8A C11A . . . . -179.1(3) ?
    C7A N1A C8A C9A . . . . 0.5(5) ?
    N2A C11A C8A N1A . . . . -2.3(4) ?
    N3A C11A C8A N1A . . . . 177.4(2) ?
    N2A C11A C8A C9A . . . . 178.1(3) ?
    N3A C11A C8A C9A . . . . -2.2(4) ?
    O1A C9A C8A N1A . . . . 1.2(5) ?
    N4A C9A C8A N1A . . . . -179.5(3) ?
    O1A C9A C8A C11A . . . . -179.2(3) ?
    N4A C9A C8A C11A . . . . 0.1(4) ?
    C4A C3A C2A C1A . . . . -0.8(4) ?
    C4A C5A C6A C1A . . . . -0.8(4) ?
    S1 C5A C6A C1A . . . . 178.6(2) ?
    C4A C5A C6A C7A . . . . 179.9(3) ?
    S1 C5A C6A C7A . . . . -0.8(4) ?
    N1A C7A C6A C1A . . . . -1.0(4) ?
    N1A C7A C6A C5A . . . . 178.3(3) ?
    C6A C5A C4A C3A . . . . 1.2(4) ?
    S1 C5A C4A C3A . . . . -178.1(2) ?
    C2A C3A C4A C5A . . . . -0.5(4) ?
    C3A C2A C1A C6A . . . . 1.2(4) ?
    C5A C6A C1A C2A . . . . -0.5(4) ?
    C7A C6A C1A C2A . . . . 178.9(3) ?
    C5B N3B C3B C4B . . . . 0.6(4) ?
    C5B N3B C3B C2B . . . . -178.9(2) ?
    O2B C2B C3B N3B . . . . 3.0(4) ?
    N6B C2B C3B N3B . . . . -176.5(2) ?
    O2B C2B C3B C4B . . . . -176.5(3) ?
    N6B C2B C3B C4B . . . . 4.1(4) ?
    C6B N4B C4B N5B . . . . -179.7(2) ?
    C6B N4B C4B C3B . . . . 0.4(4) ?
    C1B N5B C4B N4B . . . . 179.6(3) ?
    C13B N5B C4B N4B . . . . 0.0(4) ?
    C1B N5B C4B C3B . . . . -0.5(4) ?
    C13B N5B C4B C3B . . . . 179.9(3) ?
    N3B C3B C4B N4B . . . . -0.5(4) ?
    C2B C3B C4B N4B . . . . 178.9(2) ?
    N3B C3B C4B N5B . . . . 179.6(3) ?
    C2B C3B C4B N5B . . . . -0.9(4) ?
loop_
    _geom_hbond_atom_site_label_d
    _geom_hbond_atom_site_label_h
    _geom_hbond_atom_site_label_a
    _geom_hbond_site_symmetry_a
    _geom_hbond_distance_dh
    _geom_hbond_distance_ha
    _geom_hbond_distance_da
    _geom_hbond_angle_dha
    _geom_hbond_publ_flag
    N2A H101 N1A . 0.85(4) 2.32(3) 2.701(4) 107(2) yes
    N2A H101 O2B 4_666 0.85(4) 2.37(3) 3.078(3) 141(3) yes
    N2A H102 O4A 4_666 0.96(4) 2.29(4) 3.238(3) 169(3) yes
    C12A H2'1 O2A . 0.98 2.25 2.706(4) 107 ?
    C4A H2 O2A 2_655 0.95 2.58 3.159(4) 119 yes
    C3A H3 O2A 2_655 0.95 2.49 3.114(4) 123 yes
    C12A H2'3 O4A 4_666 0.98 2.36 3.014(4) 123 yes
    C1A H5 O2B 4_666 0.95 2.45 3.339(4) 155 yes
    C12B H8A2 O3A . 0.98 2.33 2.720(4) 103 ?
    C7A H7 S1 . 0.95 2.59 3.017(3) 108 yes
    C7A H7 O1A . 0.95 2.18 2.849(3) 127 yes
    C13B H5A1 O2B 4_666 0.98 2.50 3.315(4) 140 yes
    C13B H5A3 N4B . 0.98 2.34 2.770(4) 106 ?
    C13A H1'2 O1A . 0.98 2.28 2.726(4) 107 ?
    C11B H9A1 O4A . 0.98 2.37 2.744(4) 102 ?
    C10B H6A3 O2B . 0.98 2.31 2.751(4) 107 ?
    C10B H6A1 O1A 1_455 0.98 2.58 3.542(4) 169 yes
_iucr_refine_instructions_details
;
TITL rxn__Re in P2(1)/n
CELL  0.71073   6.8501  25.5941  15.2843   90.000   99.315   90.000
ZERR     4.00   0.0009   0.0038   0.0023    0.000    0.005    0.000
LATT   1
SYMM  1/2 - X, 1/2 + Y, 1/2 - Z
SFAC  C    H    N    O    S
UNIT  104  112  40   24   4
MERG   2
OMIT     0   0   8
OMIT     6   6   0
OMIT    -6   3   3
FMAP   2
PLAN    5
SIZE     0.05   0.05   0.30
ACTA    50.00
BOND   $H
CONF
WGHT     0.08050     2.80290
L.S.   4
TEMP  -173.00
FVAR     0.08292
S1    5    0.728193    0.314304    0.098565    11.00000    0.01959    0.01548 =
        0.00890   -0.00011    0.00425   -0.00086
N1A   3    0.704904    0.197812    0.298965    11.00000    0.01397    0.01253 =
        0.01493   -0.00114    0.00348   -0.00095
C6B   1    0.351132    0.387036    0.293796    11.00000    0.00825    0.01708 =
        0.01101   -0.00400    0.00095    0.00297
C10A  1    0.548298    0.040035    0.248925    11.00000    0.01172    0.01336 =
        0.01086    0.00137    0.00347    0.00204
O1B   4    0.172119    0.167170    0.278822    11.00000    0.02426    0.01749 =
        0.02309    0.00146    0.00309    0.00084
C9A   1    0.602330    0.127321    0.187273    11.00000    0.01097    0.01207 =
        0.01430    0.00151    0.00382    0.00000
O2B   4    0.193543    0.269453    0.036417    11.00000    0.01909    0.02648 =
        0.00934   -0.00635    0.00114   -0.00053
C2B   1    0.204706    0.265698    0.116574    11.00000    0.00900    0.01903 =
        0.01340   -0.00306    0.00156    0.00081
N3A   3    0.598519    0.061056    0.333289    11.00000    0.01663    0.01476 =
        0.00773    0.00196    0.00218   -0.00175
O3A   4    0.477249    0.514527    0.371859    11.00000    0.03135    0.02041 =
        0.01575   -0.00665    0.00227   -0.00349
N2B   3    0.398468    0.428495    0.350631    11.00000    0.01869    0.01756 =
        0.00542   -0.00374   -0.00047    0.00168
O4A   4    0.346009    0.456576    0.086625    11.00000    0.02876    0.02364 =
        0.00864    0.00201    0.00239   -0.00018
N1B   3    0.417538    0.485495    0.229108    11.00000    0.01339    0.01708 =
        0.01177   -0.00220    0.00251   -0.00258
C12A  1    0.594158    0.025644    0.408502    11.00000    0.03127    0.01735 =
        0.01171    0.00348    0.00412   -0.00568
AFIX  137
H2'1  2    0.532626   -0.007492    0.386958    11.00000   -1.50000
H2'2  2    0.517376    0.041637    0.450269    11.00000   -1.50000
H2'3  2    0.729560    0.019147    0.438489    11.00000   -1.50000
AFIX    0
N4A   3    0.553629    0.073449    0.179059    11.00000    0.01606    0.01424 =
        0.00838   -0.00071    0.00082   -0.00004
N6B   3    0.168534    0.219040    0.157317    11.00000    0.01540    0.01649 =
        0.01440   -0.00626    0.00312   -0.00196
N3B   3    0.281661    0.356387    0.144495    11.00000    0.01071    0.01875 =
        0.00950   -0.00301    0.00160    0.00146
O2A   4    0.500229   -0.005886    0.237744    11.00000    0.02181    0.01219 =
        0.01394    0.00030    0.00215   -0.00116
C12B  1    0.415913    0.420878    0.447048    11.00000    0.02748    0.02421 =
        0.00614   -0.00310    0.00120    0.00135
AFIX  137
H8A1  2    0.313841    0.396391    0.459441    11.00000   -1.50000
H8A2  2    0.398566    0.454471    0.475587    11.00000   -1.50000
H8A3  2    0.546944    0.406700    0.470306    11.00000   -1.50000
AFIX    0
C13B  1    0.267714    0.243315    0.400054    11.00000    0.03205    0.02370 =
        0.00893    0.00331   -0.00019    0.00012
AFIX  137
H5A1  2    0.392161    0.224820    0.420156    11.00000   -1.50000
H5A2  2    0.156630    0.221984    0.412528    11.00000   -1.50000
H5A3  2    0.268372    0.276732    0.431404    11.00000   -1.50000
AFIX    0
C13A  1    0.506253    0.050170    0.090304    11.00000    0.02623    0.01536 =
        0.00984   -0.00259   -0.00098   -0.00241
AFIX  137
H1'1  2    0.596201    0.020934    0.085351    11.00000   -1.50000
H1'2  2    0.521457    0.076581    0.045472    11.00000   -1.50000
H1'3  2    0.369494    0.037466    0.080880    11.00000   -1.50000
AFIX    0
O1A   4    0.598611    0.153034    0.118890    11.00000    0.02639    0.01805 =
        0.01069    0.00189    0.00160   -0.00254
N4B   3    0.325050    0.340628    0.329017    11.00000    0.01390    0.01625 =
        0.00702   -0.00212    0.00155    0.00311
C5B   1    0.330683    0.395475    0.201599    11.00000    0.00977    0.01942 =
        0.00734   -0.00284   -0.00009    0.00194
N2A   3    0.706633    0.128172    0.431842    11.00000    0.02930    0.01473 =
        0.00774    0.00006    0.00201   -0.00340
N5B   3    0.246608    0.252963    0.303830    11.00000    0.01864    0.01533 =
        0.00917   -0.00082    0.00038    0.00325
C11A  1    0.654204    0.112509    0.347659    11.00000    0.01105    0.01220 =
        0.01299   -0.00063    0.00432    0.00144
C3A   1    0.869863    0.388656    0.336595    11.00000    0.01665    0.01539 =
        0.01747   -0.00364    0.00533   -0.00184
AFIX   43
H3    2    0.905354    0.422798    0.357834    11.00000   -1.20000
AFIX    0
C7A   1    0.710774    0.234945    0.243108    11.00000    0.01285    0.01797 =
        0.00769    0.00017    0.00192    0.00057
AFIX   43
H7    2    0.680249    0.228005    0.181345    11.00000   -1.20000
AFIX    0
C5A   1    0.776600    0.329387    0.213120    11.00000    0.00877    0.01493 =
        0.01245   -0.00072    0.00436    0.00034
C8B   1    0.364099    0.446964    0.166542    11.00000    0.01211    0.02030 =
        0.01105   -0.00291    0.00116    0.00286
C7B   1    0.433098    0.478298    0.321389    11.00000    0.01253    0.02088 =
        0.01123   -0.00457    0.00092    0.00156
C1B   1    0.194293    0.209928    0.249193    11.00000    0.01101    0.01893 =
        0.01899   -0.00255    0.00148    0.00227
C8A   1    0.653929    0.146442    0.276000    11.00000    0.01382    0.01313 =
        0.00858    0.00035    0.00333    0.00171
C2A   1    0.860260    0.348141    0.396474    11.00000    0.01518    0.01852 =
        0.01265   -0.00158    0.00413   -0.00185
AFIX   43
H4    2    0.890596    0.354378    0.458459    11.00000   -1.20000
AFIX    0
C6A   1    0.764282    0.287988    0.274029    11.00000    0.01066    0.01391 =
        0.01396    0.00135    0.00418    0.00180
C4A   1    0.827519    0.379370    0.245269    11.00000    0.01307    0.01342 =
        0.01325    0.00287    0.00302    0.00100
AFIX   43
H2    2    0.833506    0.407317    0.204885    11.00000   -1.20000
AFIX    0
C1A   1    0.805914    0.298504    0.364772    11.00000    0.01320    0.01859 =
        0.01212    0.00253    0.00454    0.00014
AFIX   43
H5    2    0.796857    0.271068    0.405787    11.00000   -1.20000
AFIX    0
C3B   1    0.255251    0.309731    0.178133    11.00000    0.00867    0.01804 =
        0.00786   -0.00332    0.00158    0.00307
C4B   1    0.276180    0.301618    0.271079    11.00000    0.00908    0.01867 =
        0.00931   -0.00260   -0.00005    0.00535
C11B  1    0.438540    0.539512    0.199481    11.00000    0.02092    0.01694 =
        0.01978   -0.00078    0.00528   -0.00514
AFIX  137
H9A1  2    0.470790    0.539344    0.139310    11.00000   -1.50000
H9A2  2    0.544791    0.556880    0.239703    11.00000   -1.50000
H9A3  2    0.314049    0.558346    0.199668    11.00000   -1.50000
AFIX    0
C10B  1    0.101859    0.173692    0.100673    11.00000    0.02245    0.01991 =
        0.02127   -0.01034    0.00434   -0.00362
AFIX  137
H6A1  2   -0.031447    0.163551    0.109625    11.00000   -1.50000
H6A2  2    0.192899    0.144399    0.116430    11.00000   -1.50000
H6A3  2    0.099841    0.183009    0.038341    11.00000   -1.50000
AFIX    0
C14A  1    0.760498    0.375985    0.045976    11.00000    0.03067    0.01911 =
        0.01165    0.00303    0.00607    0.00301
AFIX  137
H20A  2    0.667239    0.401569    0.063181    11.00000   -1.50000
H20B  2    0.735680    0.371532   -0.018554    11.00000   -1.50000
H20C  2    0.896151    0.388411    0.064691    11.00000   -1.50000
AFIX    0
H101  2    0.732306    0.160567    0.438958    11.00000    0.01867
H102  2    0.736107    0.105605    0.480918    11.00000    0.04151
HKLF    4
END
;
data_global
_journal_date_recd_electronic     2012-06-18
_journal_date_accepted     2012-06-29
_journal_name_full     'Acta Crystallographica, Section E'
_journal_year     2012
_journal_volume     68
_journal_issue      8
_journal_page_first     o2334
_journal_page_last     o2335
_journal_paper_category     QO
_journal_paper_doi     10.1107/S1600536812029716
_journal_coeditor_code     RZ2778
_publ_contact_author_name     'Matthew P. Akerman'
_publ_contact_author_address
;
University of KwaZulu-Natal
School of Chemistry and Physics
Private Bag X01
Scottsville 3209
Pietermaritzburg
South Africa
;
_publ_contact_author_email     akermanm@ukzn.ac.za
_publ_contact_author_fax     '+27(0) 33 260 5009'
_publ_contact_author_phone     '+27(0) 33 260 5293'
_publ_section_title
;\
6-Amino-1,3-dimethyl-5-[(<i>E</i>)-2-(methylsulfanyl)benzylideneamino]\
pyrimidine-2,4(1<i>H</i>,3<i>H</i>)-dione--1,3,7,9-tetramethylpyrimido[5,4-\
<i>g</i>]pteridine-2,4,6,8-tetrone (1/1)
;
loop_
    _publ_author_name
    _publ_author_address
    'Booysen, Irvin N.'
;
University of KwaZulu-Natal
School of Chemistry and Physics
Private Bag X01
Scottsville 3209
Pietermaritzburg
South Africa
;
    'Ismail, Muhammed B.'
;
University of KwaZulu-Natal
School of Chemistry and Physics
Private Bag X01
Scottsville 3209
Pietermaritzburg
South Africa
;
    'Akerman, Matthew P.'
;
University of KwaZulu-Natal
School of Chemistry and Physics
Private Bag X01
Scottsville 3209
Pietermaritzburg
South Africa
;
