# Supplementary material for: 6-Amino-1,3-dimethyl-5-[(E)-2-(methyl­sulfan­yl)benzyl­idene­amino]­pyrimidine-2,4(1H,3H)-dione–1,3,7,9-tetra­methyl­pyrimido[5,4-g]pteridine-2,4,6,8-tetrone (1/1)
Source: Acta Crystallogr Sect E Struct Rep Online. 2012 Jul 4;68(Pt 8):o2334–5. doi: 10.1107/S1600536812029716 (PMC3414272; doi:10.1107/S1600536812029716)
Supplement: Supplementary file 2 [file e-68-o2334-Isup2.hkl]

#
# h,k,l, Fc-squared, Fo-squared, sigma(Fo-squared) and status flag
#
data_I
_shelx_title ' rxn__Re in P2(1)/n'
_shelx_refln_list_code          4
_shelx_F_calc_maximum      389.16
_exptl_crystal_F_000      1272.00
_reflns_d_resolution_high  0.7744
 
loop_
 _symmetry_equiv_pos_as_xyz
 'x, y, z'
 '-x+1/2, y+1/2, -z+1/2'
 '-x, -y, -z'
 'x-1/2, -y-1/2, z-1/2'
 
_cell_length_a     6.8501
_cell_length_b    25.5941
_cell_length_c    15.2843
_cell_angle_alpha  90.000
_cell_angle_beta   99.315
_cell_angle_gamma  90.000
 
_shelx_F_squared_multiplier     1.000
 
loop_
 _refln_index_h
 _refln_index_k
 _refln_index_l
 _refln_F_squared_calc
 _refln_F_squared_meas
 _refln_F_squared_sigma
 _refln_observed_status
   2   0   0    46025.36    43976.55   1520.86 o
   4   0   0      371.02      318.31     26.22 o
   6   0   0      227.32      899.20     78.57 o
   8   0   0        5.46       50.93     34.92 o
   1   1   0      128.32       -5.79      5.79 o
   2   1   0     4224.30     3975.48    138.05 o
   3   1   0     1287.12     1309.82     60.18 o
   4   1   0      370.35      391.83     28.28 o
   5   1   0       22.09       11.93     10.84 o
   6   1   0      747.73      976.07     82.94 o
   7   1   0      133.71      141.80     25.07 o
   8   1   0      209.02      131.26     26.90 o
   0   2   0     3706.28     3599.72    213.89 o
   1   2   0     5978.48     5647.28    153.43 o
   2   2   0   126403.18   120672.95   3203.92 o
   3   2   0     5694.30     5693.93    141.56 o
   4   2   0     4847.26     5750.40    379.68 o
   5   2   0      120.09      134.85     17.22 o
   6   2   0       82.05       64.09     21.31 o
   7   2   0       24.38       -7.54     19.23 o
   8   2   0        0.87      -16.01     36.38 o
   1   3   0     1736.73     1769.03     49.32 o
   2   3   0     8955.24     8460.58    227.53 o
   3   3   0      725.56      983.34     94.94 o
   4   3   0     6762.66     7384.88    245.51 o
   5   3   0     1450.15     1325.98     48.17 o
   6   3   0        5.56       71.28     19.57 o
   7   3   0        4.08        8.47     19.57 o
   8   3   0        0.68       49.47     36.38 o
   0   4   0      342.46      334.44     20.04 o
   1   4   0    21349.47    19253.38    513.50 o
   2   4   0     3304.74     3172.43     97.98 o
   3   4   0     3840.51     3786.29    104.76 o
   4   4   0     7713.79     7783.25    234.24 o
   5   4   0        2.17       -1.94     29.10 o
   6   4   0      291.05      283.98     28.18 o
   7   4   0       87.50      110.58     39.29 o
   8   4   0       97.45       96.03     45.11 o
   1   5   0     2997.94     2740.67     76.38 o
   2   5   0      121.01      132.65     21.32 o
   3   5   0      439.35      396.01     62.57 o
   4   5   0      243.28      301.21     18.28 o
   5   5   0       87.10      235.71     42.20 o
   6   5   0     1869.21     1916.26    141.14 o
   7   5   0       99.57       58.20     40.74 o
   8   5   0       40.74       20.37     42.20 o
   0   6   0     5789.73     5688.06    241.78 o
   1   6   0       67.17       45.15      7.26 o
   2   6   0      177.00      177.43     17.02 o
   3   6   0     2058.28     2120.50     68.99 o
   4   6   0      765.07      804.85     40.49 o
   5   6   0       64.90       68.65     16.95 o
   7   6   0       73.61       98.94     39.29 o
   8   6   0       62.85      123.68     48.02 o
   1   7   0      596.29      528.70     20.93 o
   2   7   0      971.25      871.95     29.47 o
   3   7   0     1149.32     1209.65     42.81 o
   4   7   0      690.35      677.60     36.96 o
   5   7   0      850.71      926.26     57.37 o
   6   7   0        5.11       56.75     33.47 o
   7   7   0      768.27     2053.03    158.60 o
   8   7   0       15.86       14.55     42.20 o
   0   8   0       26.68       39.17     12.83 o
   1   8   0      490.77      474.04     22.17 o
   2   8   0        5.07        7.49      7.59 o
   3   8   0      865.60      812.11     28.89 o
   4   8   0       27.57       67.39     10.80 o
   5   8   0       52.54       30.85     24.01 o
   6   8   0     1145.22     1075.26    101.85 o
   7   8   0        8.22      -26.19     34.92 o
   8   8   0        1.13      269.18     58.20 o
   1   9   0      640.27      620.19     30.03 o
   2   9   0      249.15      300.90     16.47 o
   3   9   0     5640.72     5820.94    161.33 o
   4   9   0      457.34      466.75     24.25 o
   5   9   0     1062.78     1031.61     97.49 o
   6   9   0       43.97      142.93     25.55 o
   7   9   0       68.80       65.48     42.20 o
   8   9   0        1.70      -17.46     42.20 o
   0  10   0     1186.31     1289.34     64.79 o
   1  10   0     4599.54     4358.86    134.76 o
   2  10   0      321.00      295.47     17.02 o
   3  10   0     1105.79     1061.81     40.56 o
   4  10   0     1841.09     1855.76     64.64 o
   5  10   0        0.06       21.83     33.47 o
   6  10   0       13.19        1.46     34.92 o
   7  10   0       21.86       78.57     45.11 o
   8  10   0        0.28       17.46     45.11 o
   1  11   0     3197.61     3100.33     98.74 o
   2  11   0      480.19      547.43     26.13 o
   3  11   0     1324.91     1288.01     43.29 o
   4  11   0       34.35       21.61     11.41 o
   5  11   0      107.11      120.77     43.65 o
   6  11   0       17.63       11.64     37.83 o
   7  11   0      883.46     1021.42    110.58 o
   8  11   0        3.27       61.11     48.02 o
   0  12   0      876.69      938.75     52.98 o
   1  12   0     5363.08     5156.20    159.68 o
   2  12   0     1695.21     1755.19     60.66 o
   3  12   0       81.17      418.53     39.19 o
   4  12   0      159.18      190.82     17.85 o
   5  12   0      369.20      314.28     59.66 o
   6  12   0      250.84      288.09     59.66 o
   7  12   0       57.05      116.40     50.93 o
   8  12   0       48.20       77.12     52.38 o
   1  13   0      274.21      304.00     28.44 o
   2  13   0      149.76      227.70     17.50 o
   3  13   0       67.80       45.98     11.33 o
   4  13   0      143.12      183.60     24.07 o
   5  13   0      316.66      347.57     25.69 o
   6  13   0        1.95      -21.83     37.83 o
   7  13   0      105.53       96.03     50.93 o
   0  14   0      353.74      212.43     25.66 o
   1  14   0      349.63      269.81     23.25 o
   2  14   0     2272.97     2259.16     76.85 o
   3  14   0      192.83      167.86     16.51 o
   4  14   0      159.29      160.45     19.30 o
   5  14   0      420.48      396.11     28.67 o
   6  14   0       62.79       97.49     49.47 o
   7  14   0       27.04      -24.74     42.20 o
   1  15   0     1061.73     1109.44     51.77 o
   2  15   0       51.25       21.03     12.36 o
   3  15   0        7.94       66.88     14.26 o
   4  15   0      425.01      470.85     32.44 o
   5  15   0        3.70      -11.54     14.34 o
   6  15   0      471.01      387.04     71.30 o
   7  15   0      381.67      317.19     71.30 o
   0  16   0     1744.08     2137.38    105.42 o
   1  16   0      220.67      167.21     23.64 o
   2  16   0     1124.38     1001.41     43.10 o
   3  16   0      718.87      695.46     40.08 o
   4  16   0     2660.79     2632.18    128.85 o
   5  16   0     1040.52     1032.13     66.20 o
   6  16   0      969.06     1031.61    116.40 o
   7  16   0     1051.74     1190.21    129.50 o
   1  17   0      178.33      208.89     23.52 o
   2  17   0        2.02        8.50     16.03 o
   3  17   0       31.53       58.44     23.12 o
   4  17   0      724.92      738.08     54.63 o
   5  17   0      827.47      841.40     57.60 o
   6  17   0        3.88       -5.82     42.20 o
   7  17   0      264.65      176.06     64.02 o
   0  18   0      213.98      266.27     43.65 o
   1  18   0        6.44       20.43     16.63 o
   2  18   0      361.11      294.34     28.93 o
   3  18   0      777.02      801.20     94.58 o
   4  18   0     1902.55     1988.35    105.02 o
   5  18   0        3.65       -7.90     34.92 o
   6  18   0     2988.45     3013.35    229.89 o
   7  18   0        6.40       -4.37     49.47 o
   1  19   0       97.82      110.00     21.49 o
   2  19   0       83.35       71.17     21.48 o
   3  19   0     1637.65     1715.76     95.50 o
   4  19   0      650.29      659.87     97.49 o
   5  19   0      269.67      253.59     34.14 o
   6  19   0        0.01      -46.56     46.56 o
   7  19   0        6.27       36.38     55.29 o
   0  20   0        0.04       64.02     33.47 o
   1  20   0      360.70      437.14     42.69 o
   2  20   0       79.86       90.04     22.69 o
   3  20   0      552.62      545.73     50.34 o
   4  20   0      100.23      110.00     28.53 o
   5  20   0       12.37       35.93     26.00 o
   6  20   0      618.70      531.08     91.67 o
   1  21   0      420.75      480.92     46.26 o
   2  21   0     1361.71     1446.29     85.79 o
   3  21   0       44.08       60.80     42.20 o
   4  21   0      339.10      395.46     43.28 o
   5  21   0       34.77       26.50     35.65 o
   6  21   0      266.65      327.38     77.12 o
   0  22   0      505.16      509.26     68.39 o
   1  22   0     3217.68     3117.25    153.79 o
   2  22   0        8.73       34.67     26.69 o
   3  22   0      494.76      590.74     72.75 o
   4  22   0     1151.81     1266.92     81.75 o
   5  22   0       85.60       78.32     49.47 o
   6  22   0        0.27      -17.10     22.25 o
   1  23   0      163.12      164.86     33.33 o
   2  23   0      120.77       84.97     37.83 o
   3  23   0     1582.98     1791.13    138.23 o
   4  23   0      778.81      890.66     71.30 o
   5  23   0      151.27      172.67     34.98 o
   6  23   0      112.82      156.88     31.80 o
   0  24   0       73.01      126.59     45.11 o
   1  24   0     1703.39     1708.95    114.95 o
   2  24   0      129.35       62.45     33.14 o
   3  24   0       56.08      100.40     42.20 o
   4  24   0       65.85       33.47     34.92 o
   5  24   0      243.96      211.35     37.89 o
   1  25   0      565.87      542.56     54.98 o
   2  25   0        3.55      -36.38     36.38 o
   3  25   0      104.69      126.59     45.11 o
   4  25   0       41.45       13.10     36.38 o
   5  25   0      841.25      937.03     93.12 o
   0  26   0     1252.75     1244.04    119.31 o
   1  26   0      151.01      158.30     37.00 o
   2  26   0       59.01       64.02     46.56 o
   3  26   0      248.48      334.65     59.66 o
   4  26   0       20.37       14.55     37.83 o
   5  26   0       65.26       78.57     42.20 o
   1  27   0      112.89       51.56     55.29 o
   2  27   0      169.96      288.09     59.66 o
   3  27   0      376.08      628.57     84.39 o
   4  27   0        0.91      -20.37     39.29 o
   0  28   0       18.68       56.75     49.47 o
   1  28   0        5.34       -2.00     33.47 o
   2  28   0       52.55       29.10     48.02 o
   3  28   0       78.97       46.56     49.47 o
   4  28   0       13.34      -39.29     39.29 o
   1  29   0        6.26       -7.78     32.10 o
   2  29   0      230.23      419.05     77.12 o
   3  29   0       53.86      113.49     55.29 o
   4  29   0       41.03      -40.74     40.74 o
   0  30   0      559.15      663.49     97.49 o
   1  30   0       15.25        4.21     34.36 o
   2  30   0        1.46      -40.74     40.74 o
   3  30   0       18.63       82.94     52.38 o
   1  31   0      182.31      149.75     46.56 o
   2  31   0        9.61      -46.56     46.56 o
   0  32   0      101.93      219.71     72.75 o
   1  32   0      447.51      646.03    101.85 o
   2  32   0      195.32      224.07     71.30 o
  -7   0   1       11.54       37.83     27.65 o
  -5   0   1      229.16      217.64     25.46 o
  -3   0   1      191.92      227.71     17.49 o
  -1   0   1     3662.65     3286.18    138.90 o
   1   0   1        2.56       -2.18      3.60 o
   3   0   1       35.55       54.55     12.37 o
   5   0   1      256.07      290.21     40.01 o
   7   0   1      581.49      701.32     75.66 o
  -8   1   1       14.82        8.73     32.01 o
  -7   1   1      110.23       94.39     22.10 o
  -6   1   1      118.46      142.98     17.74 o
  -5   1   1     2015.27     1943.01     64.37 o
  -4   1   1       19.54       29.72     17.46 o
  -3   1   1       11.97       49.47      9.26 o
  -2   1   1   151449.38   143777.94   3820.25 o
  -1   1   1     5637.14     5110.77    157.88 o
   0   1   1      138.08      148.29     10.61 o
   1   1   1      380.96      316.85     12.09 o
   2   1   1    24546.96    24490.48    600.03 o
   3   1   1      206.49      187.39      9.79 o
   4   1   1      504.36      369.32     23.73 o
   5   1   1      965.17     1009.31     60.47 o
   6   1   1       13.12      -16.01     18.92 o
   7   1   1     1179.49     1257.18    141.14 o
   8   1   1       21.66       -3.58     24.63 o
  -8   2   1      378.67      443.78     58.20 o
  -7   2   1      327.30      358.51     32.86 o
  -6   2   1      110.21      141.54     20.50 o
  -5   2   1      206.97      215.73     15.94 o
  -4   2   1     2937.43     2895.74    132.41 o
  -3   2   1     3559.58     4166.87    163.30 o
  -2   2   1    24566.16    24879.63    754.27 o
  -1   2   1        0.33       10.67      7.32 o
   0   2   1     2770.71     3019.88    173.47 o
   1   2   1        0.02       -0.46      3.65 o
   2   2   1     4243.51     4293.79    117.40 o
   3   2   1       29.60       27.48     10.13 o
   4   2   1       75.98       59.63     13.23 o
   5   2   1      609.40      576.68     52.93 o
   6   2   1       49.50       44.24     21.31 o
   7   2   1       14.58       36.38     23.00 o
   8   2   1      117.63      107.81     27.55 o
  -8   3   1        8.85      -32.01     32.01 o
  -7   3   1       33.77       71.30     34.92 o
  -5   3   1      583.36      512.73     38.57 o
  -4   3   1    40192.96    39842.25   1661.09 o
  -3   3   1     4733.44     4656.51    157.51 o
  -2   3   1    24605.31    23907.32    725.00 o
  -1   3   1    17081.73    15545.48    418.50 o
   0   3   1      943.23      937.54     27.84 o
   1   3   1    14635.00    13235.75    353.47 o
   2   3   1      604.52      776.80     33.04 o
   3   3   1      885.63     1067.95     34.27 o
   4   3   1      568.71      662.62     25.48 o
   5   3   1       58.32       53.35     18.18 o
   6   3   1       83.52      102.31     22.72 o
   7   3   1      189.75      189.15     28.99 o
   8   3   1        8.21      -29.10     37.83 o
  -8   4   1        5.42        1.46     33.47 o
  -7   4   1      287.62      321.56     50.93 o
  -6   4   1     4478.96     4545.49    291.00 o
  -5   4   1       81.94       99.51     29.83 o
  -4   4   1    21345.50    20466.35    858.06 o
  -3   4   1     1065.98      987.97     37.18 o
  -2   4   1      101.71      137.61     12.24 o
  -1   4   1    17747.43    16435.44    402.65 o
   0   4   1     1841.83     1624.84     46.01 o
   1   4   1     3376.21     2868.10     73.75 o
   2   4   1      393.75      343.67     19.40 o
   3   4   1     1567.84     1637.04     64.33 o
   4   4   1      733.20      875.70     31.08 o
   5   4   1       27.04       24.51     14.69 o
   6   4   1       73.72       70.66     19.01 o
   7   4   1        0.30        3.79     21.25 o
   8   4   1      249.32      266.27     56.75 o
  -8   5   1      524.89      421.96     64.02 o
  -7   5   1       29.99       10.19     32.01 o
  -6   5   1     3375.57     3412.02    225.53 o
  -5   5   1     1858.57     1647.08    122.22 o
  -4   5   1       73.56       87.03     17.81 o
  -3   5   1       19.76       55.29     20.37 o
  -2   5   1      377.87      376.18     24.89 o
  -1   5   1     7526.07     7209.94    179.02 o
   0   5   1      937.41      845.29     24.74 o
   1   5   1      245.05      184.12      9.34 o
   2   5   1      208.50      237.26     19.36 o
   3   5   1      293.06      312.65     28.75 o
   4   5   1       12.85       17.39      8.91 o
   5   5   1      208.87      213.89     14.15 o
   6   5   1      139.24      104.72     24.75 o
   7   5   1        6.54       11.53     26.19 o
   8   5   1      108.37       69.84     46.56 o
  -8   6   1     3144.07     3189.41    222.62 o
  -7   6   1     1195.52     1139.28    104.76 o
  -6   6   1     3312.04     3534.25    234.26 o
  -5   6   1        1.77        0.00     26.19 o
  -4   6   1       51.11       54.89     13.11 o
  -3   6   1     8319.18     7906.39    246.10 o
  -2   6   1     2049.92     1840.08     49.51 o
  -1   6   1     1770.48     1597.15     43.53 o
   0   6   1     1394.93     1166.37     35.82 o
   1   6   1      381.80      289.41     14.14 o
   2   6   1     1341.45     1345.90     41.80 o
   3   6   1       33.42       49.30     15.70 o
   4   6   1      236.96      262.49     16.19 o
   5   6   1      111.55      135.50     16.80 o
   6   6   1       59.25       92.64     24.03 o
   7   6   1        6.08        8.73     36.38 o
   8   6   1       64.20       72.75     42.20 o
  -8   7   1      159.99       81.48     43.65 o
  -7   7   1      771.96      679.49     82.94 o
  -6   7   1       41.10       75.66     36.38 o
  -5   7   1      197.85      175.83     23.12 o
  -4   7   1      256.80      239.93     38.38 o
  -3   7   1      745.75      809.20     45.66 o
  -2   7   1      429.91      435.55     16.95 o
  -1   7   1       97.04       81.77      6.99 o
   0   7   1       72.19       70.15      8.80 o
   1   7   1      373.81      302.84     16.86 o
   2   7   1      106.69       85.90      9.50 o
   3   7   1     1490.84     1396.63     44.48 o
   4   7   1      261.05      253.13     25.02 o
   5   7   1        3.61      -10.98     10.98 o
   6   7   1      283.79      364.63     33.64 o
   7   7   1       12.36      -32.01     32.01 o
   8   7   1        1.74      -36.38     36.38 o
  -8   8   1      387.97      293.91     61.11 o
  -7   8   1       46.74       65.48     42.20 o
  -6   8   1      107.30      157.14     43.65 o
  -5   8   1    11268.29    11192.49    489.47 o
  -4   8   1        5.89      -12.09     12.09 o
  -3   8   1     2813.36     2612.18    128.04 o
  -2   8   1        9.87       19.93      6.67 o
  -1   8   1      855.93      819.27     24.35 o
   0   8   1     2035.75     1846.03     55.07 o
   1   8   1      345.01      314.12     22.47 o
   2   8   1     3180.68     3001.91     86.06 o
   3   8   1       81.32       69.82     13.45 o
   4   8   1      364.91      400.56     23.55 o
   5   8   1        3.53       -0.60     13.06 o
   6   8   1        4.57        7.26     11.62 o
   7   8   1      114.80        7.28     42.20 o
   8   8   1        5.59        5.82     42.20 o
  -8   9   1      131.83       49.47     46.56 o
  -7   9   1        4.82      -34.92     34.92 o
  -6   9   1       29.61        0.00     34.92 o
  -5   9   1      215.63      302.64     52.38 o
  -4   9   1      586.55      633.48     48.22 o
  -3   9   1     1081.11      932.10     32.10 o
  -2   9   1       97.15       91.53      9.03 o
  -1   9   1     3642.74     3240.07     92.09 o
   0   9   1     1003.18      997.17     37.08 o
   1   9   1     1121.89     1021.87     37.81 o
   2   9   1       44.81       50.62     10.30 o
   3   9   1      481.35      582.22     25.06 o
   4   9   1     1067.66     1036.06     42.12 o
   5   9   1      343.59      369.84     27.08 o
   6   9   1       47.97       87.30     39.29 o
   7   9   1        0.06      -36.38     36.38 o
   8   9   1       12.94      -18.92     42.20 o
  -8  10   1      139.36       53.84     46.56 o
  -7  10   1      506.48      526.72     77.12 o
  -6  10   1       61.57       21.83     34.92 o
  -5  10   1      199.61      215.34     49.47 o
  -4  10   1      241.41      212.54     29.78 o
  -3  10   1     3948.41     3906.16    110.55 o
  -2  10   1      433.98      471.98     21.27 o
  -1  10   1        0.23        5.18      8.36 o
   0  10   1      155.67      122.15     12.65 o
   1  10   1     6522.83     6243.61    190.60 o
   2  10   1      803.86      767.29     31.83 o
   3  10   1     1982.99     1936.59     60.14 o
   4  10   1      351.20      351.95     27.30 o
   5  10   1      174.58      183.31     20.07 o
   6  10   1       75.04       39.29     37.83 o
   7  10   1      262.90      299.73     62.57 o
   8  10   1        7.79        4.37     46.56 o
  -8  11   1      188.95      123.68     56.75 o
  -7  11   1        0.01       34.92     43.65 o
  -6  11   1       18.34       11.64     36.38 o
  -5  11   1        9.68      -29.10     30.56 o
  -4  11   1       48.61       51.38     23.56 o
  -3  11   1        0.01       -0.76      8.36 o
  -2  11   1     1074.84     1265.18     45.66 o
  -1  11   1       32.64       39.18     10.11 o
   0  11   1     2080.34     2104.53     70.02 o
   1  11   1     3719.54     3922.34    141.95 o
   2  11   1     1874.53     1889.83     64.29 o
   3  11   1      773.53      644.54     27.86 o
   4  11   1      708.94      703.16     37.04 o
   5  11   1       18.89       37.36     14.52 o
   6  11   1       82.69       66.93     43.65 o
   7  11   1      154.69      100.40     52.38 o
   8  11   1      128.30      142.59     58.20 o
  -8  12   1       56.29       29.10     52.38 o
  -7  12   1        0.02      -37.83     37.83 o
  -6  12   1      359.03      355.03     65.48 o
  -5  12   1        7.96      -30.56     30.56 o
  -4  12   1      112.18      106.96     13.81 o
  -3  12   1        5.63       -0.38      8.91 o
  -2  12   1      352.13      331.06     20.50 o
  -1  12   1     4890.43     4964.10    153.85 o
   0  12   1     7879.33     8340.02    252.81 o
   1  12   1      191.36      241.24     20.64 o
   2  12   1       81.81      101.70     13.06 o
   3  12   1        5.01       21.01     10.54 o
   4  12   1        3.94       16.58     17.70 o
   5  12   1       35.20       30.13     20.33 o
   6  12   1       24.06      -11.64     39.29 o
   7  12   1       33.73       18.92     45.11 o
   8  12   1       47.89      109.13     59.66 o
  -8  13   1        5.55      -16.01     48.02 o
  -7  13   1      276.28      186.24     56.75 o
  -6  13   1      352.88      307.01     56.75 o
  -5  13   1       23.88       10.19     36.38 o
  -4  13   1       93.16       90.54     14.41 o
  -3  13   1      570.46      529.18     25.32 o
  -2  13   1      175.38      163.43     15.27 o
  -1  13   1     5541.90     5467.44    169.13 o
   0  13   1     6802.78     6741.38    206.79 o
   1  13   1      239.49      276.16     23.43 o
   2  13   1       10.02       -0.85     10.31 o
   3  13   1     2267.22     2235.55     70.15 o
   4  13   1      191.01      241.82     22.61 o
   5  13   1       42.02       44.36     32.40 o
   6  13   1      166.41      141.14     52.38 o
   7  13   1      107.98      116.40     55.29 o
  -7  14   1        0.44      -24.74     42.20 o
  -6  14   1       11.94      -36.38     36.38 o
  -5  14   1      202.21      144.05     46.56 o
  -4  14   1        1.23       -7.10     12.39 o
  -3  14   1      716.12      734.85     31.72 o
  -2  14   1      990.09     1041.56     41.95 o
  -1  14   1       31.47       58.83     14.70 o
   0  14   1       52.69       54.29     12.90 o
   1  14   1      169.47      208.52     21.63 o
   2  14   1     2080.39     2074.25     72.12 o
   3  14   1       37.53       53.06     17.22 o
   4  14   1       80.84       62.53     18.53 o
   5  14   1       47.86       18.35     39.29 o
   6  14   1      260.54      200.79     59.66 o
   7  14   1        7.44      -23.28     45.11 o
  -7  15   1      303.09      177.51     56.75 o
  -6  15   1      237.75      187.70     56.75 o
  -5  15   1      141.39      184.79     53.84 o
  -4  15   1       34.69       39.78     17.37 o
  -3  15   1     1566.01     1418.63     54.03 o
  -2  15   1       32.28       69.77     13.59 o
  -1  15   1      389.93      375.08     28.38 o
   0  15   1      217.24      281.67     26.67 o
   1  15   1     1037.33      977.99     47.82 o
   2  15   1      137.98      142.86     17.42 o
   3  15   1     3607.96     3315.88    109.16 o
   4  15   1       27.12       12.61     21.10 o
   5  15   1     3568.70     3786.23    176.83 o
   6  15   1        3.08       29.10     48.02 o
   7  15   1      101.25      128.04     59.66 o
  -7  16   1      222.87      304.10     72.75 o
  -6  16   1      147.72      181.88     56.75 o
  -5  16   1        9.43       10.82     58.93 o
  -4  16   1       56.16       76.91     17.14 o
  -3  16   1        0.87        8.38     14.12 o
  -2  16   1      187.55      192.42     21.42 o
  -1  16   1      740.22      742.21     41.40 o
   0  16   1       51.91       52.38     14.14 o
   1  16   1     1140.44     1214.39     56.76 o
   2  16   1      892.67      825.79     36.71 o
   3  16   1        7.29       -1.87     19.11 o
   4  16   1      531.22      491.60     43.69 o
   5  16   1      578.67      617.47     50.06 o
   6  16   1     1369.83     1405.55    138.23 o
   7  16   1      752.14      692.59     98.94 o
  -7  17   1      834.86      771.16    104.76 o
  -6  17   1      650.81      574.73     88.76 o
  -5  17   1      106.75      102.24     22.12 o
  -4  17   1       16.68       20.24     21.14 o
  -3  17   1      297.12      356.71     74.93 o
  -2  17   1     1628.54     1604.14     70.97 o
  -1  17   1      415.16      388.35     30.65 o
   0  17   1     2606.56     2264.20     79.64 o
   1  17   1     2988.88     3040.89    118.14 o
   2  17   1     1366.32     1303.67     51.94 o
   3  17   1     1160.05     1172.10     71.23 o
   4  17   1      160.33      105.55     26.20 o
   5  17   1       30.85       48.25     33.47 o
   6  17   1     1119.62     1156.74    126.59 o
   7  17   1     2531.19     2815.47    225.53 o
  -7  18   1      300.89      272.09     74.21 o
  -6  18   1      277.68      256.08     64.02 o
  -5  18   1      434.47      395.69     37.62 o
  -4  18   1      884.75      880.69     59.98 o
  -3  18   1       50.68       66.10     23.36 o
  -2  18   1      175.71      185.35     24.30 o
  -1  18   1       64.24       92.38     21.78 o
   0  18   1      661.22      645.64     65.48 o
   1  18   1      213.19      217.78     25.04 o
   2  18   1      698.60      708.87     35.16 o
   3  18   1      735.07      659.84     64.75 o
   4  18   1       73.00       93.08     27.17 o
   5  18   1     2251.74     2342.41    149.14 o
   6  18   1        0.83       18.24     23.15 o
   7  18   1     1054.32     1245.50    141.14 o
  -7  19   1       17.58       21.83     55.29 o
  -6  19   1       15.60      -43.65     43.65 o
  -5  19   1     1369.89     1387.10     80.63 o
  -4  19   1      247.67      245.79     33.54 o
  -3  19   1      540.75      537.60     48.59 o
  -2  19   1      178.16      172.82     24.95 o
  -1  19   1      142.72      105.13     21.63 o
   0  19   1     2378.92     2183.71    111.12 o
   1  19   1      183.79      197.41     30.81 o
   2  19   1     6062.62     5761.12    212.49 o
   3  19   1      160.04      163.95     30.14 o
   4  19   1     6265.50     6321.07    284.72 o
   5  19   1     2074.65     2006.01    107.67 o
   6  19   1        4.92       -7.45     22.99 o
   7  19   1        0.53       23.28     52.38 o
  -6  20   1      549.29      435.05     81.48 o
  -5  20   1      275.36      232.15     33.48 o
  -4  20   1      265.43      334.03     87.30 o
  -3  20   1       70.37       92.74     28.37 o
  -2  20   1      678.91      619.14     48.52 o
  -1  20   1      381.41      390.84     40.55 o
   0  20   1       35.71       56.02     23.66 o
   1  20   1     3125.69     3179.56    153.79 o
   2  20   1      621.89      680.78     45.76 o
   3  20   1     2684.34     2897.53    145.12 o
   4  20   1       85.35       89.09     28.66 o
   5  20   1      220.01      235.78     35.23 o
   6  20   1      301.78      314.10     38.34 o
  -6  21   1        0.60       16.01     52.38 o
  -5  21   1       10.69      -21.58     22.25 o
  -4  21   1        0.87        7.08     57.47 o
  -3  21   1      672.13      671.49     67.66 o
  -2  21   1      132.36      107.35     28.17 o
  -1  21   1      184.15      181.42     31.37 o
   0  21   1     2062.06     2061.77    110.09 o
   1  21   1        0.54       18.42     30.56 o
   2  21   1     3534.59     3439.31    166.10 o
   3  21   1      836.03      746.43     70.57 o
   4  21   1       95.88      108.62     30.95 o
   5  21   1      231.32      280.90     37.14 o
   6  21   1      268.24      273.30     39.22 o
  -6  22   1        2.64      -48.02     49.47 o
  -5  22   1      395.11      351.98     41.41 o
  -4  22   1      183.08      235.20     37.35 o
  -3  22   1      362.75      430.14     48.74 o
  -2  22   1       45.44        3.62     20.06 o
  -1  22   1      469.53      530.34     50.29 o
   0  22   1     1530.47     1463.10     96.76 o
   1  22   1       20.82       19.76     24.63 o
   2  22   1       14.44       -0.89     24.82 o
   3  22   1      194.62      130.95     40.74 o
   4  22   1      205.14      234.49     37.40 o
   5  22   1      128.26      122.61     31.72 o
   6  22   1        0.06      -22.74     26.39 o
  -6  23   1       17.65        7.28     55.29 o
  -5  23   1      101.54       90.76     29.94 o
  -4  23   1       56.65      102.40     32.16 o
  -3  23   1      296.60      270.63     50.93 o
  -2  23   1      552.94      609.25     85.12 o
  -1  23   1       72.95       71.32     29.31 o
   0  23   1       13.74       -8.73     23.66 o
   1  23   1      157.58      105.42     31.84 o
   2  23   1      378.96      412.57     46.74 o
   3  23   1     2118.96     2176.71    161.51 o
   4  23   1       13.74      -21.83     33.47 o
   5  23   1      209.52      244.62     39.57 o
   6  23   1      151.77      141.15     34.37 o
  -6  24   1      314.42      313.63     39.62 o
  -5  24   1       28.88        2.07     28.80 o
  -4  24   1       67.88       17.46     37.83 o
  -3  24   1       69.57       65.48     39.29 o
  -2  24   1     1319.46     1292.06    114.95 o
  -1  24   1       12.66       16.01     25.72 o
   0  24   1        6.58      -23.00     23.00 o
   1  24   1      342.97      351.07    108.40 o
   2  24   1      321.05      311.81     56.02 o
   3  24   1       31.75       33.47     39.29 o
   4  24   1      395.40      394.31     62.57 o
   5  24   1      457.61      456.88     62.57 o
  -5  25   1      321.60      392.86     58.20 o
  -4  25   1      303.34      359.39     58.20 o
  -3  25   1      576.20      611.11     77.12 o
  -2  25   1       93.79       58.20     42.20 o
  -1  25   1      612.56      689.60     61.05 o
   0  25   1      117.02      131.27     34.46 o
   1  25   1      673.51      752.01     64.25 o
   2  25   1      265.48      225.53     52.38 o
   3  25   1      198.77      145.50     49.47 o
   4  25   1       91.59       97.49     45.11 o
   5  25   1     1088.50     1171.29    106.22 o
  -5  26   1      105.18       -4.37     37.83 o
  -4  26   1        7.77      -27.65     37.83 o
  -3  26   1      146.19      158.60     49.47 o
  -2  26   1      387.23      429.23     69.84 o
  -1  26   1      801.19      792.01     66.88 o
   0  26   1       18.74        7.56     45.11 o
   1  26   1       29.31       52.38     29.84 o
   2  26   1        2.66      -16.01     36.38 o
   3  26   1       52.73      -34.92     34.92 o
   4  26   1      305.62      266.27     58.20 o
   5  26   1       33.04       52.38     40.74 o
  -5  27   1        6.81       29.10     39.29 o
  -4  27   1       80.43      103.31     48.02 o
  -3  27   1      708.13      854.10     97.49 o
  -2  27   1      126.77      119.31     48.02 o
  -1  27   1        0.43      -28.17     28.17 o
   0  27   1        7.03        4.15     28.28 o
   1  27   1        5.92      -10.57     29.20 o
   2  27   1       10.45       -4.37     40.74 o
   3  27   1        5.27        8.73     42.20 o
   4  27   1      924.62     1132.01    112.04 o
  -4  28   1        2.12      -40.74     40.74 o
  -3  28   1        0.60        1.46     43.65 o
  -2  28   1      149.82      132.41     55.29 o
  -1  28   1        9.76      -23.36     28.28 o
   0  28   1      546.68      668.20     64.79 o
   1  28   1       51.37       27.92     37.83 o
   2  28   1      171.79      196.43     58.20 o
   3  28   1      192.62      260.45     62.57 o
   4  28   1      125.60      132.41     53.84 o
  -4  29   1        2.09      -42.20     42.20 o
  -3  29   1        0.02       -8.73     43.65 o
  -2  29   1      389.27      372.49     74.21 o
  -1  29   1      327.00      366.91     77.12 o
   0  29   1       19.06       29.55     33.14 o
   1  29   1       64.34       41.31     53.84 o
   2  29   1      244.37      221.16     59.66 o
   3  29   1      196.57      212.43     61.11 o
   4  29   1      144.17       74.21     50.93 o
  -3  30   1      256.48      304.10     69.84 o
  -2  30   1       62.80      -23.28     48.02 o
  -1  30   1      120.15      173.26     44.75 o
   0  30   1        0.23        0.90     54.56 o
   1  30   1        8.59      -24.87     48.02 o
   2  30   1       32.59      110.58     52.38 o
   3  30   1       25.74       27.65     52.38 o
  -2  31   1      330.10      407.41     78.57 o
  -1  31   1      172.13      244.44     71.30 o
   0  31   1      212.33      246.32     50.38 o
   1  31   1      781.70      953.21     83.26 o
   2  31   1       62.63       45.11     55.29 o
  -2  32   1       10.11       29.10     53.84 o
  -1  32   1      188.08      194.97     66.93 o
   0  32   1       52.83      138.73     61.11 o
   1  32   1       59.14      -48.02     48.02 o
  -6   0   2       27.46       64.94     19.64 o
  -4   0   2      237.59      282.27     33.47 o
  -2   0   2    14425.46    14852.63    655.33 o
   0   0   2    91067.02   141196.89   5870.65 o
   2   0   2     2235.96     2141.61     96.71 o
   4   0   2      106.30      152.83     21.61 o
   6   0   2      826.90      925.39     84.39 o
   8   0   2      695.50      595.10     72.75 o
  -8   1   2      200.45      129.50     36.38 o
  -7   1   2        0.03       -2.91     26.19 o
  -6   1   2      933.25     1070.12     68.03 o
  -5   1   2      646.09      656.15     27.78 o
  -4   1   2     2172.26     2330.94     95.98 o
  -3   1   2      370.31      493.32     25.72 o
  -2   1   2        0.69       14.55     13.10 o
  -1   1   2     1209.48     1053.38     27.77 o
   0   1   2     1401.09     2098.18     53.38 o
   1   1   2      222.90      160.46     10.68 o
   2   1   2      296.13      264.25     15.60 o
   3   1   2      786.60      770.92     26.56 o
   4   1   2      164.14      164.47     19.55 o
   5   1   2      152.25      174.49     25.07 o
   6   1   2      162.79      200.40     28.81 o
   7   1   2      162.65      180.81     31.37 o
   8   1   2       18.08      -16.21     25.07 o
  -8   2   2      434.66      394.31     55.29 o
  -7   2   2      170.36      148.41     37.83 o
  -5   2   2      520.77      496.76     39.29 o
  -4   2   2     5742.09     6659.41    595.10 o
  -3   2   2     8142.03     8063.21    283.09 o
  -2   2   2    53308.95    52734.13   1856.55 o
  -1   2   2     1756.83     1550.51     44.01 o
   0   2   2       64.08       59.27      5.24 o
   1   2   2     2393.02     2084.84     60.48 o
   2   2   2     1179.20     1182.85     46.76 o
   3   2   2     2234.73     2668.22    118.35 o
   4   2   2     1222.16     1122.80     37.57 o
   5   2   2     1177.85     1198.09     54.01 o
   6   2   2       35.44        8.73     30.56 o
   7   2   2       61.80       46.44     25.17 o
   8   2   2       36.92       69.06     59.66 o
  -8   3   2        8.39       23.28     33.47 o
  -7   3   2      138.27       64.02     33.47 o
  -5   3   2     1285.64     1320.64     74.21 o
  -4   3   2     5854.71     6145.45    272.27 o
  -3   3   2     2999.21     2895.13     92.13 o
  -2   3   2       40.80       75.66     23.28 o
  -1   3   2     1675.09     1394.44     40.58 o
   0   3   2     1105.08      996.55     35.02 o
   1   3   2      744.37      719.93     24.14 o
   2   3   2      104.94      122.47     12.60 o
   3   3   2     3731.65     3901.34    171.88 o
   4   3   2        0.36        5.01      9.64 o
   5   3   2      688.19      674.66     37.37 o
   6   3   2        0.03       10.19     30.56 o
   7   3   2      462.80      449.06     43.50 o
   8   3   2      143.17      131.99     30.66 o
  -8   4   2       13.57      -32.01     32.01 o
  -7   4   2      215.74      202.25     45.11 o
  -6   4   2     7192.04     7296.93    449.60 o
  -5   4   2      263.44      290.93     27.94 o
  -4   4   2    13615.22    13342.23    469.01 o
  -3   4   2     1606.27     1672.78     56.67 o
  -2   4   2     2798.66     2710.21     87.19 o
  -1   4   2     1161.35     1058.90     29.59 o
   0   4   2     1317.85     1154.22     38.01 o
   1   4   2     1451.08     1229.01     42.24 o
   2   4   2       12.70        9.36      5.80 o
   3   4   2      134.38      193.67     23.13 o
   4   4   2      141.97      152.51     13.73 o
   5   4   2      790.73      811.43     44.82 o
   6   4   2       69.62       89.05     42.20 o
   7   4   2     1668.90     1525.02     85.54 o
   8   4   2       21.68        6.74     24.82 o
  -8   5   2      305.21      314.28     56.75 o
  -7   5   2       23.46       91.67     34.92 o
  -6   5   2    11033.32    11125.09    675.13 o
  -5   5   2     2576.34     2287.21    110.07 o
  -4   5   2      618.23      671.32     36.04 o
  -3   5   2      741.93      841.52     49.77 o
  -2   5   2      611.93      580.23     30.22 o
  -1   5   2      443.58      418.16     15.41 o
   0   5   2     1023.95      884.83     37.70 o
   1   5   2     2177.42     1818.93     60.12 o
   2   5   2      170.32      165.21     25.88 o
   3   5   2      422.93      405.29     22.32 o
   4   5   2      356.72      373.78     21.09 o
   5   5   2       21.64       17.22     10.82 o
   6   5   2     2512.45     2737.53    131.50 o
   7   5   2      121.74      163.13     28.99 o
   8   5   2       20.81        7.97     33.47 o
  -8   6   2      175.36      181.88     50.93 o
  -7   6   2        5.80       20.37     34.92 o
  -6   6   2      581.63      632.93     74.21 o
  -5   6   2     1148.65     1162.56     96.03 o
  -4   6   2       84.00       85.38     12.71 o
  -3   6   2     1011.77     1040.56     40.30 o
  -2   6   2        0.26       -7.09      7.09 o
  -1   6   2     1511.37     1529.98     46.63 o
   0   6   2     3407.44     3194.44     89.28 o
   1   6   2        0.05        4.16      7.61 o
   2   6   2      464.20      435.83     18.52 o
   3   6   2      810.96      770.97     29.95 o
   4   6   2      387.13      400.03     22.14 o
   5   6   2      440.21      516.11     30.95 o
   6   6   2        1.51       -2.76     24.01 o
   7   6   2      112.52      122.34     32.74 o
   8   6   2       12.80      -23.28     43.65 o
  -8   7   2     4893.88     4705.54    312.83 o
  -7   7   2     2807.89     2965.33    208.07 o
  -6   7   2      406.18      437.96     61.11 o
  -5   7   2      646.13      587.83     68.39 o
  -4   7   2        9.29       -2.90     10.44 o
  -3   7   2      502.68      548.47     33.54 o
  -2   7   2        8.68        0.96      5.34 o
  -1   7   2       18.87       27.46      5.86 o
   0   7   2     8251.56     7468.24    202.83 o
   1   7   2       63.56       33.76     20.79 o
   2   7   2     4040.74     3832.62    107.33 o
   3   7   2     1090.56     1036.85     41.12 o
   4   7   2     2092.00     2082.00     72.49 o
   5   7   2      156.67      200.96     21.98 o
   6   7   2       92.88      117.39     24.45 o
   7   7   2       20.89      -37.83     37.83 o
   8   7   2       15.67       10.19     43.65 o
  -8   8   2       20.85       68.39     46.56 o
  -7   8   2       11.66       -2.91     36.38 o
  -6   8   2     1535.03     1401.19    116.40 o
  -5   8   2       32.02       23.79     18.03 o
  -4   8   2      738.83      725.01     40.32 o
  -3   8   2       41.01       37.26     20.37 o
  -2   8   2     2211.11     2109.99     57.04 o
  -1   8   2        0.25       -4.63      5.44 o
   0   8   2        0.06        8.20      7.77 o
   1   8   2      475.78      476.64     23.08 o
   2   8   2     3194.42     3060.85     96.75 o
   3   8   2      375.22      460.92     25.87 o
   4   8   2       74.07      117.69     16.10 o
   5   8   2       20.64       11.67     15.86 o
   6   8   2       61.41      107.06     26.55 o
   7   8   2        0.17      -21.83     36.38 o
   8   8   2      491.06      483.07     77.12 o
  -8   9   2       68.82       17.46     45.11 o
  -7   9   2     1525.45     1366.26    122.22 o
  -6   9   2      221.74      311.37     55.29 o
  -5   9   2       65.73      104.48     22.72 o
  -4   9   2     1173.35     1120.39     56.13 o
  -3   9   2     1753.85     1698.15     62.55 o
  -2   9   2      856.55      723.79     25.12 o
  -1   9   2       14.14       26.41      6.75 o
   0   9   2       48.23       41.64     12.60 o
   1   9   2      113.49      108.42     11.99 o
   2   9   2     1380.03     1293.08     46.66 o
   3   9   2        5.66       -3.41      9.42 o
   4   9   2      428.66      416.38     26.41 o
   5   9   2      448.74      450.39     32.38 o
   6   9   2      316.73      358.47     30.42 o
   7   9   2        1.05      -24.74     34.92 o
   8   9   2       49.31       55.29     48.02 o
  -8  10   2       98.55       14.55     48.02 o
  -7  10   2      540.10      462.70     72.75 o
  -6  10   2       34.89       33.47     36.38 o
  -5  10   2        0.23       72.75     37.83 o
  -4  10   2      444.37      469.50     41.66 o
  -3  10   2      575.52      648.79     23.47 o
  -2  10   2      610.12      675.83     24.49 o
  -1  10   2     2800.31     2880.80     77.40 o
   0  10   2     1770.61     1948.47     59.25 o
   1  10   2      537.25      599.14     28.09 o
   2  10   2       25.36       -0.41      7.10 o
   3  10   2      107.44       79.60     12.40 o
   4  10   2        0.17       11.71     14.23 o
   5  10   2       17.89       37.47     16.63 o
   6  10   2      679.52      764.48     54.06 o
   7  10   2       80.69       77.12     48.02 o
   8  10   2        7.31       -4.37     48.02 o
  -8  11   2       85.86       48.02     48.02 o
  -7  11   2      431.30      570.37     81.48 o
  -6  11   2        0.24      -32.01     32.01 o
  -5  11   2     1605.33     1568.51    126.59 o
  -4  11   2       40.49       46.12     22.55 o
  -3  11   2       13.67       16.50      7.77 o
  -2  11   2     3018.36     3027.03     81.46 o
  -1  11   2    10266.82     9741.47    247.39 o
   0  11   2        4.40        8.25      8.97 o
   1  11   2     3492.32     3427.17    110.62 o
   2  11   2      954.47     1089.88     37.26 o
   3  11   2      454.37      483.90     24.99 o
   4  11   2       90.14       90.83     17.27 o
   5  11   2       22.72       19.89     16.39 o
   6  11   2       21.31       24.67     21.53 o
   7  11   2       45.47      -34.92     40.74 o
   8  11   2      139.84      101.85     56.75 o
  -8  12   2      144.65       85.85     53.84 o
  -7  12   2      352.30      397.22     69.84 o
  -6  12   2       23.44      -14.55     36.38 o
  -5  12   2       20.76      -33.47     33.47 o
  -4  12   2      207.79      257.54     49.47 o
  -3  12   2      209.10      212.61     14.29 o
  -2  12   2     2965.88     2678.51     79.84 o
  -1  12   2      435.82      432.79     19.63 o
   0  12   2        8.13       12.48      9.71 o
   1  12   2     5720.73     5576.75    199.08 o
   2  12   2     3000.22     2973.43     87.67 o
   3  12   2      629.89      606.27     28.74 o
   4  12   2      588.40      559.03     35.32 o
   5  12   2      914.54      982.18     62.54 o
   6  12   2      105.89      128.64     27.97 o
   7  12   2      201.47      197.51     45.83 o
  -8  13   2       17.38       18.92     49.47 o
  -7  13   2       71.25      116.40     49.47 o
  -6  13   2       96.28      136.77     49.47 o
  -5  13   2      695.16      811.90     91.67 o
  -4  13   2        0.08        9.92     28.37 o
  -3  13   2     5314.71     4927.90    139.67 o
  -2  13   2     1499.89     1532.43     50.21 o
  -1  13   2     1347.62     1077.97     35.32 o
   0  13   2       13.13       12.14     12.25 o
   1  13   2     2666.67     2442.81     94.35 o
   2  13   2     1322.20     1331.15     45.11 o
   3  13   2        0.05        0.70     11.58 o
   4  13   2      612.09      655.32     55.43 o
   5  13   2      472.03      494.29     44.74 o
   6  13   2       95.84      118.29     27.31 o
   7  13   2       11.89       16.94     30.37 o
  -7  14   2       98.48      128.04     53.84 o
  -6  14   2       76.56        4.37     43.65 o
  -5  14   2       96.52       81.48     42.20 o
  -4  14   2        1.51       16.01     11.64 o
  -3  14   2     1567.90     1594.30     56.56 o
  -2  14   2      989.14      894.96     37.84 o
  -1  14   2      376.73      308.21     18.53 o
   0  14   2      227.00      188.68     17.63 o
   1  14   2     1628.43     1642.28     68.84 o
   2  14   2     1647.01     1680.33     54.69 o
   3  14   2     5639.70     5565.40    174.71 o
   4  14   2      544.47      507.80     43.58 o
   5  14   2      678.70      730.19    138.23 o
   6  14   2      160.70      203.84     30.39 o
   7  14   2     1268.40     1391.00    142.59 o
  -7  15   2       97.22       96.03     53.84 o
  -6  15   2       60.22       52.38     48.02 o
  -5  15   2        4.52       62.57     42.20 o
  -4  15   2     1229.93     1174.72     52.86 o
  -3  15   2      225.37      211.97     20.85 o
  -2  15   2     1006.70      899.10     39.02 o
  -1  15   2     3443.36     3463.28    130.44 o
   0  15   2      330.97      252.73     30.12 o
   1  15   2       95.26      144.76     17.04 o
   2  15   2      220.79      216.45     18.52 o
   3  15   2        0.30       42.27     17.45 o
   4  15   2      474.04      551.74     46.46 o
   5  15   2       10.60       30.92     22.46 o
   6  15   2      226.90      216.23     55.29 o
   7  15   2       82.22       78.57     56.75 o
  -7  16   2      161.79      184.79     64.02 o
  -6  16   2      178.14      148.41     50.93 o
  -5  16   2     1747.33     1767.85    148.41 o
  -4  16   2      333.48      357.86     27.38 o
  -3  16   2        3.77       17.06     16.90 o
  -2  16   2     1323.70     1228.35     49.26 o
  -1  16   2      730.66      788.34     43.25 o
   0  16   2       29.83       32.65     13.60 o
   1  16   2      271.55      304.27     26.71 o
   2  16   2       82.75       75.70     14.04 o
   3  16   2       96.97       77.44     24.75 o
   4  16   2       42.63       18.88     22.55 o
   5  16   2     2225.51     2280.93    140.41 o
   6  16   2      132.80      139.43     40.74 o
   7  16   2      100.18       52.38     56.75 o
  -7  17   2      481.16      401.59     80.03 o
  -6  17   2      333.83      293.91     68.39 o
  -5  17   2      108.15       72.75     46.56 o
  -4  17   2      434.18      424.89     30.90 o
  -3  17   2        2.23        3.40     19.83 o
  -2  17   2      191.62      159.50     22.82 o
  -1  17   2     1486.65     1506.19     67.39 o
   0  17   2        3.12        9.35     14.91 o
   1  17   2      127.30       93.12     19.84 o
   2  17   2       82.88       69.20     14.68 o
   3  17   2      218.63      238.93     41.47 o
   4  17   2      827.35      840.47     60.74 o
   5  17   2       65.96       86.54     61.11 o
   6  17   2        2.18        8.90     22.83 o
   7  17   2        3.47       11.64     55.29 o
  -7  18   2      227.92      200.79     65.48 o
  -6  18   2      436.73      378.31     75.66 o
  -5  18   2      518.19      421.96     72.75 o
  -4  18   2      135.08      165.05     26.88 o
  -3  18   2      437.65      453.05     43.00 o
  -2  18   2       33.54       48.21     18.02 o
  -1  18   2      202.47      238.63     25.44 o
   0  18   2      733.02      726.77     52.47 o
   1  18   2      504.98      440.82     34.18 o
   2  18   2       26.33       25.91     13.82 o
   3  18   2      791.23      754.84     57.31 o
   4  18   2      581.17      638.13     52.44 o
   5  18   2      771.36      762.61     67.66 o
   6  18   2      221.57      202.70     34.06 o
   7  18   2      666.37      714.42    106.22 o
  -7  19   2      308.80      404.50     82.94 o
  -6  19   2       13.55       64.02     53.84 o
  -5  19   2      188.68      199.90     43.65 o
  -4  19   2      311.10      299.23     35.23 o
  -3  19   2      271.53      266.83     34.60 o
  -2  19   2      588.42      590.26     40.67 o
  -1  19   2     1467.52     1425.44     67.11 o
   0  19   2       35.86       26.81     21.53 o
   1  19   2      664.08      757.51     55.56 o
   2  19   2     1005.11     1058.00     47.54 o
   3  19   2      578.16      683.38     56.63 o
   4  19   2      320.62      308.55     38.81 o
   5  19   2       42.70        9.54     25.78 o
   6  19   2       45.87       -9.91     48.74 o
  -7  20   2      178.73       50.93     56.75 o
  -6  20   2        0.06       -5.82     49.47 o
  -5  20   2        0.07      -26.26     27.65 o
  -4  20   2      565.02      603.10     52.44 o
  -3  20   2      791.52      818.13     61.88 o
  -2  20   2        2.08        6.68     18.57 o
  -1  20   2     1699.80     1558.27     88.41 o
   0  20   2      989.22      938.88    122.95 o
   1  20   2      140.59      202.28     36.38 o
   2  20   2     2173.96     2224.33    115.72 o
   3  20   2     2712.69     2531.10    130.67 o
   4  20   2       92.32       91.04     27.97 o
   5  20   2      889.99      885.09     65.37 o
   6  20   2        7.53      -25.55     25.55 o
  -6  21   2       28.63      -24.74     50.93 o
  -5  21   2      502.03      531.55     49.25 o
  -4  21   2      381.06      335.01     39.57 o
  -3  21   2      758.61      779.49     61.85 o
  -2  21   2     1142.77     1167.86     74.33 o
  -1  21   2      371.06      359.51     40.40 o
   0  21   2     2521.85     2359.03    121.92 o
   1  21   2     2124.27     2189.83    114.69 o
   2  21   2     3993.74     3946.74    187.22 o
   3  21   2       52.22       52.38     40.74 o
   4  21   2      471.10      443.50     52.38 o
   5  21   2        8.62        4.37     37.10 o
   6  21   2        9.74       40.56     29.94 o
  -6  22   2      129.60      139.68     66.93 o
  -5  22   2       14.20       52.73     27.51 o
  -4  22   2      153.67      167.57     82.21 o
  -3  22   2      107.17       67.54     35.65 o
  -2  22   2     2605.10     2740.86    138.24 o
  -1  22   2     1473.85     1482.35     87.93 o
   0  22   2     2369.83     2329.49    121.92 o
   1  22   2     6797.63     6553.99    295.79 o
   2  22   2      289.92      353.38     42.61 o
   3  22   2      814.55      804.63     85.85 o
   4  22   2       74.05      125.05     33.47 o
   5  22   2        4.68       21.97     27.51 o
   6  22   2       12.44        5.34     29.10 o
  -6  23   2      227.48      183.33     71.30 o
  -5  23   2       57.69      -22.27     25.81 o
  -4  23   2      208.97      265.74     40.84 o
  -3  23   2       92.59       26.19     36.38 o
  -2  23   2     2879.24     2962.42    206.61 o
  -1  23   2      587.38      698.82     64.02 o
   0  23   2     6289.82     6682.59    301.97 o
   1  23   2       40.23       64.85     46.56 o
   2  23   2      711.22      778.53     82.94 o
   3  23   2      517.76      582.01     74.21 o
   4  23   2      766.15      870.10     90.21 o
   5  23   2       40.70       40.88     41.47 o
   6  23   2      104.00       95.70     34.06 o
  -6  24   2      254.62      314.28     80.03 o
  -5  24   2        6.54       20.15     28.20 o
  -4  24   2       32.15       34.92     37.83 o
  -3  24   2      923.24      999.60     98.94 o
  -2  24   2        2.21      -32.01     32.01 o
  -1  24   2     2231.34     2178.71    118.26 o
   0  24   2      368.87      338.72     43.64 o
   1  24   2        5.03        4.37     26.75 o
   2  24   2      229.25      261.75     53.84 o
   3  24   2      301.00      325.92     58.20 o
   4  24   2      800.07      942.85     96.03 o
   5  24   2       86.60       53.84     39.29 o
  -5  25   2       78.37      109.13     40.74 o
  -4  25   2     2578.58     2828.56    199.34 o
  -3  25   2       67.24       80.03     43.65 o
  -2  25   2     2024.05     2249.46    170.24 o
  -1  25   2       14.97       51.73     32.01 o
   0  25   2       11.82       45.11     28.81 o
   1  25   2     1445.55     1552.94     95.62 o
   2  25   2      903.43      842.46     96.03 o
   3  25   2      241.34      251.72     55.29 o
   4  25   2      854.69     1024.33    103.31 o
   5  25   2      119.35      199.34     49.47 o
  -5  26   2      442.94      389.95     58.20 o
  -4  26   2       53.50      104.76     46.56 o
  -3  26   2      419.24      397.22     66.93 o
  -2  26   2       40.44       16.01     36.38 o
  -1  26   2        0.01        3.94     32.01 o
   0  26   2        5.97       12.10     29.31 o
   1  26   2      260.53      268.69     64.02 o
   2  26   2     1386.77     1389.72    171.69 o
   3  26   2      250.25      194.97     56.75 o
   4  26   2       55.62        8.73     40.74 o
   5  26   2        6.07      -37.83     37.83 o
  -5  27   2        2.59      -14.55     39.29 o
  -4  27   2      257.94      247.35     58.20 o
  -3  27   2      254.25      405.95     69.84 o
  -2  27   2       25.80      -36.38     36.38 o
  -1  27   2      806.32      936.44     75.11 o
   0  27   2      298.18      224.20     42.15 o
   1  27   2       21.83       13.75     44.38 o
   2  27   2       52.26       41.85     23.77 o
   3  27   2      316.26      311.37     64.02 o
   4  27   2       12.11       62.57     43.65 o
  -4  28   2       23.96        0.00     43.65 o
  -3  28   2        2.68       27.65     46.56 o
  -2  28   2        2.00      -21.83     43.65 o
  -1  28   2      212.74      204.93     41.66 o
   0  28   2      160.39      244.91     42.61 o
   1  28   2       90.63      110.09     68.39 o
   2  28   2       14.49      -18.51     30.56 o
   3  28   2      497.61      640.21     88.76 o
   4  28   2      220.37      248.81     61.11 o
  -4  29   2      251.22      234.26     59.66 o
  -3  29   2     1047.52     1089.81    116.40 o
  -2  29   2        4.18       40.74     45.11 o
  -1  29   2       32.39       35.55     34.36 o
   0  29   2      402.75      460.06     57.04 o
   1  29   2      615.28      657.61     84.39 o
   2  29   2      158.78      174.60     62.57 o
   3  29   2      161.01      101.85     53.84 o
  -3  30   2      230.02      266.27     65.48 o
  -2  30   2       81.35      -20.37     50.93 o
  -1  30   2       88.18       43.65     55.29 o
   0  30   2       81.88      115.19     90.94 o
   1  30   2       27.06       43.07     35.97 o
   2  30   2       76.41      139.68     61.11 o
   3  30   2        2.64       91.67     53.84 o
  -2  31   2      473.47      624.20     93.12 o
  -1  31   2      211.39      174.60     65.48 o
   0  31   2      114.79       76.40     41.66 o
   1  31   2       62.35       69.36     39.06 o
   2  31   2       15.46      -34.92     52.38 o
  -1  32   2      111.59      224.07     66.93 o
   0  32   2      253.40      407.65     60.02 o
   1  32   2       60.47      146.96     64.02 o
  -5   0   3      155.12      115.61     15.92 o
  -3   0   3      141.89      237.71     17.98 o
  -1   0   3       48.75       38.69      9.26 o
   1   0   3     3671.13     3435.71    125.02 o
   3   0   3      379.26      369.56     24.63 o
   5   0   3      160.45      176.06     39.29 o
   7   0   3      785.14      676.58     78.57 o
  -7   1   3      387.67      365.21     45.11 o
  -6   1   3      538.50      819.18     69.84 o
  -5   1   3      914.18      853.13     47.29 o
  -4   1   3       80.36       75.54     13.69 o
  -3   1   3      193.73      234.20     16.80 o
  -2   1   3     1545.20     1691.05     47.96 o
  -1   1   3      309.24      235.65     13.31 o
   0   1   3      588.14      904.66     26.48 o
   1   1   3      162.71      174.71     11.03 o
   2   1   3     2336.88     2469.86     91.28 o
   3   1   3       47.17       62.89     17.10 o
   4   1   3      442.84      382.82     27.11 o
   5   1   3       31.54       21.12     21.07 o
   6   1   3      431.57      369.58     55.29 o
   7   1   3       85.20      124.06     29.84 o
   8   1   3        3.37       25.21     28.28 o
  -8   2   3       67.64       91.67     30.56 o
  -7   2   3      157.12      160.05     36.38 o
  -5   2   3        8.60       27.26     17.13 o
  -3   2   3      248.54      311.06     19.80 o
  -2   2   3       16.94       25.92      5.98 o
  -1   2   3       53.24       60.54      7.09 o
   0   2   3     1303.91     1723.01     46.16 o
   1   2   3       92.58       53.82      8.04 o
   2   2   3     3738.66     3497.75    108.76 o
   3   2   3        1.74       20.64     10.34 o
   4   2   3      582.16      604.69     24.84 o
   5   2   3       14.54        8.16     19.23 o
   6   2   3       13.15      -17.14     21.07 o
   7   2   3        7.60       -1.97     24.63 o
   8   2   3      153.06       69.72     37.10 o
  -8   3   3       63.30       50.93     33.47 o
  -7   3   3       30.26      -11.64     30.56 o
  -5   3   3      856.84      773.27     69.84 o
  -4   3   3    17101.70    17215.95    722.77 o
  -2   3   3     1565.13     1478.00     39.55 o
  -1   3   3      274.13      256.37     12.14 o
   0   3   3      395.40      443.26     23.31 o
   1   3   3     6460.36     6145.87    156.07 o
   2   3   3      426.77      436.23     29.11 o
   3   3   3     2617.40     2678.63     86.38 o
   4   3   3      175.46      178.20     15.57 o
   5   3   3       10.69       11.19     12.54 o
   6   3   3      642.89     1089.72     67.81 o
   7   3   3      247.99      310.04     49.47 o
   8   3   3       16.82       31.86     37.83 o
  -8   4   3       68.11      145.50     39.29 o
  -7   4   3      558.15      443.78     56.75 o
  -6   4   3     2017.02     2664.14    181.88 o
  -5   4   3        0.04       13.10     39.29 o
  -4   4   3        6.62       67.51     13.41 o
  -3   4   3     2144.27     2187.72     72.65 o
  -2   4   3     3932.17     3521.64     89.43 o
  -1   4   3     1719.78     1717.77     60.75 o
   0   4   3     2113.95     2034.83     58.99 o
   1   4   3    11760.90    10564.91    266.04 o
   2   4   3     2065.78     1762.34     52.82 o
   3   4   3      858.60      830.82     69.84 o
   4   4   3     3459.87     3404.71     99.20 o
   5   4   3      142.38      146.65     22.47 o
   6   4   3       38.54      -16.63     32.74 o
   7   4   3        2.20      -13.10     36.38 o
   8   4   3      199.59      176.04     34.57 o
  -8   5   3     3054.23     2902.77    200.79 o
  -7   5   3     1252.78     1123.28    100.40 o
  -6   5   3     6365.23     6495.21    404.50 o
  -5   5   3       20.23       -2.16     16.40 o
  -4   5   3     1521.69     1373.66     59.30 o
  -3   5   3      230.95      194.44     14.85 o
  -2   5   3     1957.33     1834.57     53.68 o
  -1   5   3     1013.65      986.31     29.08 o
   0   5   3        4.57        3.73      6.84 o
   1   5   3      815.60      690.61     23.33 o
   2   5   3       49.79       58.83      9.90 o
   3   5   3     1609.57     1670.60     74.04 o
   4   5   3      775.50      794.96     41.59 o
   5   5   3     3622.11     3660.37    121.23 o
   6   5   3      214.34      252.00     55.29 o
   7   5   3     1077.94      976.32    104.76 o
   8   5   3      469.11      452.03     46.13 o
  -8   6   3     4449.35     3887.82    260.45 o
  -7   6   3       88.06      176.06     43.65 o
  -6   6   3     2060.08     2651.05    183.33 o
  -5   6   3     1012.27     1028.70     88.76 o
  -4   6   3       95.20       64.28     15.47 o
  -3   6   3       62.29       95.93     14.04 o
  -2   6   3     5034.74     4591.12    116.39 o
  -1   6   3    15393.48    14119.17    348.45 o
   0   6   3     4458.95     4032.07    123.86 o
   1   6   3     6659.82     5929.63    151.09 o
   2   6   3     4701.91     4222.99    117.98 o
   3   6   3      335.10      449.33     70.57 o
   4   6   3      399.47      456.39     27.57 o
   5   6   3        9.50       -4.02     16.30 o
   6   6   3       20.84       62.94     16.35 o
   7   6   3       67.84      168.78     53.84 o
   8   6   3       32.26       27.31     52.38 o
  -8   7   3     1206.57     1335.71    122.22 o
  -7   7   3      102.57       72.75     40.74 o
  -6   7   3     1728.35     1887.16    141.14 o
  -5   7   3      372.95      405.95     56.75 o
  -4   7   3      418.85      449.01     25.56 o
  -3   7   3     1030.44     1150.57    119.95 o
  -2   7   3      106.52      119.45     11.41 o
  -1   7   3     1033.98      939.74     31.69 o
   0   7   3      561.08      462.69     20.51 o
   1   7   3      320.34      321.02     18.86 o
   2   7   3     1993.44     1910.75     58.31 o
   3   7   3     2259.65     2342.08     78.17 o
   4   7   3     1211.86     1285.36     51.35 o
   5   7   3     1041.61     1177.49     99.67 o
   6   7   3      502.43      526.89     36.72 o
   7   7   3      341.56      369.78     41.90 o
   8   7   3       84.57       84.88     28.80 o
  -8   8   3      861.20      868.65    100.40 o
  -7   8   3       12.75      -30.56     30.56 o
  -6   8   3      737.50      663.49     78.57 o
  -5   8   3        3.15        9.31     20.37 o
  -4   8   3      501.84      497.95     28.66 o
  -3   8   3     7356.95     7038.86    258.47 o
  -2   8   3      572.19      570.02     20.67 o
  -1   8   3      654.79      562.20     19.17 o
   0   8   3     1249.62     1159.19     38.01 o
   1   8   3     1054.62      901.06     31.83 o
   2   8   3     1857.20     1975.79     54.96 o
   3   8   3     2068.43     1784.28     72.16 o
   4   8   3       34.48       40.45     14.92 o
   5   8   3      633.58      715.07     71.30 o
   6   8   3       96.14       70.79     24.81 o
   7   8   3      305.92      268.66     71.30 o
   8   8   3       80.87       73.89     32.74 o
  -8   9   3       68.49       64.02     45.11 o
  -7   9   3       61.90      149.87     46.56 o
  -6   9   3      354.85      813.36     88.76 o
  -5   9   3        5.75       25.58     17.76 o
  -4   9   3        2.16       25.07     15.19 o
  -3   9   3       14.40      303.98     39.45 o
  -2   9   3      345.52      382.95     17.12 o
  -1   9   3      736.06      795.96     26.33 o
   0   9   3     8420.12     8233.60    224.93 o
   1   9   3     1696.80     1696.08     52.63 o
   2   9   3     5841.46     5953.36    153.18 o
   3   9   3        6.30      240.00     56.91 o
   4   9   3      206.66      213.74     38.03 o
   5   9   3       26.57       11.74     21.25 o
   6   9   3       52.42       64.25     21.42 o
   7   9   3      103.00       61.90     58.93 o
   8   9   3      284.25      237.69     34.37 o
  -8  10   3        3.91      -34.92     43.65 o
  -7  10   3       56.22       58.20     43.65 o
  -6  10   3       12.34       91.67     42.20 o
  -5  10   3       73.90       68.39     36.38 o
  -4  10   3      536.19      594.21     39.88 o
  -3  10   3     1141.43     1130.73     35.21 o
  -2  10   3      661.11      791.95     27.20 o
  -1  10   3     8128.06     7909.68    202.18 o
   0  10   3     3932.41     3745.80    106.71 o
   1  10   3     2676.54     2608.15     77.09 o
   2  10   3      432.59      377.14     18.44 o
   3  10   3     1051.80      990.49     41.26 o
   4  10   3      871.81      821.75     45.18 o
   5  10   3       10.00       32.72     21.25 o
   6  10   3       15.36       52.58     25.46 o
   7  10   3        6.07      -23.12     23.12 o
  -8  11   3      104.15      -10.19     42.20 o
  -7  11   3        7.33       -2.91     39.29 o
  -6  11   3       83.58       66.93     39.29 o
  -5  11   3       61.18       77.12     37.83 o
  -4  11   3     1629.62     1528.76     86.41 o
  -3  11   3      116.45      165.96     12.02 o
  -2  11   3     3980.78     3855.60    112.63 o
  -1  11   3     9120.38     9473.55    241.00 o
   0  11   3      926.89      908.86     33.80 o
   1  11   3     3026.45     3192.15     93.08 o
   2  11   3     1454.45     1459.17     43.83 o
   3  11   3      974.25     1021.75     42.97 o
   4  11   3      261.54      233.73     24.75 o
   5  11   3       56.66       82.13     37.10 o
   6  11   3        0.18       44.61     26.10 o
   7  11   3      303.41      319.78     31.37 o
  -8  12   3       81.47       52.38     52.38 o
  -7  12   3        0.00       21.83     42.20 o
  -6  12   3       25.32       59.66     42.20 o
  -5  12   3      402.62      420.50     65.48 o
  -4  12   3      210.37      212.43     48.02 o
  -3  12   3      188.03      433.81     27.84 o
  -2  12   3      149.11      200.32     17.72 o
  -1  12   3       36.84       37.25      9.65 o
   0  12   3     3784.02     4522.03    128.56 o
   1  12   3      171.06      229.49     16.95 o
   2  12   3     2368.13     2083.21     65.11 o
   3  12   3      317.94      426.13     27.21 o
   4  12   3     2444.92     2330.01    116.20 o
   5  12   3      227.33      208.08     32.80 o
   6  12   3      839.99      873.21     64.32 o
   7  12   3       82.83       84.18     36.40 o
  -8  13   3        0.18      -40.74     48.02 o
  -7  13   3       11.60       39.29     46.56 o
  -6  13   3        0.06      -37.83     37.83 o
  -5  13   3       97.31      109.13     43.65 o
  -4  13   3      178.03      250.26     52.38 o
  -3  13   3     2201.57     2006.14     65.29 o
  -2  13   3      289.29      307.09     21.98 o
  -1  13   3     1787.77     1897.14     61.20 o
   0  13   3     3865.26     3920.24    113.47 o
   1  13   3     5683.87     6143.37    172.15 o
   2  13   3      149.68      177.05     16.78 o
   3  13   3      532.64      565.07     32.35 o
   4  13   3      333.24      401.80     39.85 o
   5  13   3        1.55      -20.37     23.40 o
   6  13   3       62.19      128.77     29.88 o
   7  13   3        0.78      -12.07     22.18 o
  -7  14   3      302.55      401.59     72.75 o
  -6  14   3      212.74      288.09     66.93 o
  -5  14   3      325.74      327.38     61.11 o
  -4  14   3        0.13        5.99     14.10 o
  -3  14   3      115.92       96.49     15.96 o
  -2  14   3     1734.95     1989.83     71.75 o
  -1  14   3      405.30      418.36     22.88 o
   0  14   3      987.36      830.77     33.88 o
   1  14   3      987.84     1097.85     40.77 o
   2  14   3       20.60       27.77     11.02 o
   3  14   3      917.75      826.68     46.30 o
   4  14   3      125.94       96.69     24.89 o
   5  14   3       81.98       96.65     28.66 o
   6  14   3     1761.11     1823.68    102.30 o
   7  14   3        0.03      -44.22     64.75 o
  -7  15   3       14.70       11.64     48.02 o
  -6  15   3      503.60      605.29     87.30 o
  -5  15   3     1629.18     1604.89    138.23 o
  -4  15   3      462.60      440.32     28.00 o
  -3  15   3     2192.62     2287.89     95.03 o
  -2  15   3       41.73       42.02     14.02 o
  -1  15   3      416.89      423.85     23.84 o
   0  15   3       23.19       41.00     12.00 o
   1  15   3       38.45       48.93     13.94 o
   2  15   3      461.16      473.58     28.04 o
   3  15   3      119.89      106.12     25.17 o
   4  15   3       93.79       64.91     24.45 o
   5  15   3      113.39      156.18     30.67 o
   6  15   3      427.96      474.19     47.09 o
   7  15   3        5.92      -14.55     37.83 o
  -7  16   3      133.76      130.95     59.66 o
  -6  16   3      154.20      148.41     58.20 o
  -5  16   3      315.06      331.74     64.02 o
  -4  16   3     1113.50     1147.54     54.42 o
  -3  16   3     2520.90     2470.01    120.77 o
  -2  16   3      129.52      135.09     17.99 o
  -1  16   3     1000.21      863.11     36.09 o
   0  16   3      698.50      671.63     32.05 o
   1  16   3      885.40      871.14     46.40 o
   2  16   3       27.51       25.37     13.05 o
   3  16   3     3284.46     3187.21    153.60 o
   4  16   3        0.49       54.43     27.65 o
   5  16   3     1373.33     1430.46     85.25 o
   6  16   3       57.28       33.79     27.51 o
   7  16   3       73.26       86.00     47.29 o
  -7  17   3      111.62      119.31     58.20 o
  -6  17   3       60.15       37.83     48.02 o
  -5  17   3        0.14       29.10     45.11 o
  -4  17   3      224.90      229.17     21.51 o
  -3  17   3       50.65       52.25     22.61 o
  -2  17   3      984.29      928.79     49.74 o
  -1  17   3       19.37       16.29     12.28 o
   0  17   3       73.57       61.18     25.36 o
   1  17   3      322.74      305.81     32.64 o
   2  17   3      495.84      533.77     31.89 o
   3  17   3      323.39      290.15     37.76 o
   4  17   3      692.24      617.90     52.78 o
   5  17   3      201.03      202.62     33.90 o
   6  17   3       33.16       -9.80     24.89 o
   7  17   3       23.59       23.82     27.51 o
  -7  18   3       73.00       85.85     58.20 o
  -6  18   3     1386.18     1476.85    142.59 o
  -5  18   3      374.71      465.61     77.12 o
  -4  18   3      546.41      552.96     80.03 o
  -3  18   3      190.92      201.76     46.56 o
  -2  18   3     1279.64     1247.10     61.65 o
  -1  18   3      218.77      199.05     20.39 o
   0  18   3      344.57      391.41     76.39 o
   1  18   3      551.56      445.88     50.93 o
   2  18   3      742.23      787.46     39.85 o
   3  18   3      696.50      697.43     56.54 o
   4  18   3      591.74      537.59     50.34 o
   5  18   3      591.33      596.23     54.06 o
   6  18   3      110.77      154.40     34.59 o
  -7  19   3      176.63      123.68     61.11 o
  -6  19   3       94.04      104.76     56.75 o
  -5  19   3      249.03      247.58     37.83 o
  -4  19   3      735.76      712.12     77.12 o
  -3  19   3      634.32      592.34     49.95 o
  -2  19   3      550.76      546.07     40.09 o
  -1  19   3       17.58       31.50     19.08 o
   0  19   3        8.33       14.90     38.56 o
   1  19   3      447.27      451.13     43.21 o
   2  19   3      185.24      212.34     21.73 o
   3  19   3       35.29       10.97     24.75 o
   4  19   3       18.96       34.89     25.55 o
   5  19   3      448.16      420.89     52.38 o
   6  19   3      187.67      206.32     41.47 o
  -7  20   3       63.69       96.03     62.57 o
  -6  20   3       15.85       34.92     50.93 o
  -5  20   3        1.12      -20.03     20.03 o
  -4  20   3      901.61      936.12     64.97 o
  -3  20   3      339.16      277.82     43.65 o
  -2  20   3     1092.64     1019.12     57.31 o
  -1  20   3       15.83        8.56     23.28 o
   0  20   3     6399.10     6063.56    272.64 o
   1  20   3      367.82      375.66     41.58 o
   2  20   3       83.80      110.24     20.75 o
   3  20   3       52.65       55.64     28.53 o
   4  20   3       58.55       76.04     28.99 o
   5  20   3       45.86       27.06     28.42 o
   6  20   3      399.64      449.56     50.85 o
  -6  21   3      596.79      529.63     93.12 o
  -5  21   3        2.13      -10.54     22.65 o
  -4  21   3        0.19       -9.78     51.65 o
  -3  21   3       91.77       83.97     29.31 o
  -2  21   3      325.48      297.99     37.90 o
  -1  21   3      875.08      875.05     69.84 o
   0  21   3     3359.51     3273.37    159.47 o
   1  21   3      212.84      270.93     37.46 o
   2  21   3       51.59       91.54     20.47 o
   3  21   3     1163.29      980.68     93.12 o
   4  21   3        2.28       -9.47     26.10 o
   5  21   3      140.70      103.62     67.66 o
   6  21   3        0.37       29.94     31.06 o
  -6  22   3        0.03       -5.82     53.84 o
  -5  22   3      255.97      245.81     35.19 o
  -4  22   3        0.59       31.90     27.65 o
  -3  22   3      170.00      110.63     30.62 o
  -2  22   3     1239.78     1116.39     75.20 o
  -1  22   3     1416.06     1461.83     96.03 o
   0  22   3        3.81        8.28     23.13 o
   1  22   3        6.46       16.57     25.19 o
   2  22   3     2909.34     2597.08    152.24 o
   3  22   3     1226.49     1373.54    116.40 o
   4  22   3       23.42       -8.73     33.47 o
   5  22   3      537.35      617.82     58.94 o
   6  22   3        0.10      -19.07     34.19 o
  -6  23   3       32.11       13.10     55.29 o
  -5  23   3       31.30       23.57     37.83 o
  -4  23   3      765.78      877.30     68.47 o
  -3  23   3       61.51       96.03     39.29 o
  -2  23   3      513.52      676.58     78.57 o
  -1  23   3     1123.88     1011.17     72.96 o
   0  23   3        1.15       27.53     39.29 o
   1  23   3      138.42       84.77     29.10 o
   2  23   3      139.42      179.14     31.59 o
   3  23   3     1282.56     1299.33    114.95 o
   4  23   3      228.23      353.57     58.20 o
   5  23   3       74.81       37.83     37.83 o
  -6  24   3        3.67       29.10     55.29 o
  -5  24   3       34.50       30.92     26.88 o
  -4  24   3      254.73      261.90     50.93 o
  -3  24   3      439.07      459.79     64.02 o
  -2  24   3     3120.74     3352.37    231.35 o
  -1  24   3     1237.36     1212.35     81.67 o
   0  24   3      403.70      463.56     48.80 o
   1  24   3        2.78      -12.41     26.22 o
   2  24   3      293.10      227.29     30.25 o
   3  24   3        0.84       20.37     39.29 o
   4  24   3     1018.91      890.47     96.03 o
   5  24   3      642.34      627.11     75.66 o
  -5  25   3      803.59      825.00     84.39 o
  -4  25   3        9.61      -16.01     37.83 o
  -3  25   3     1243.59     1254.23    114.95 o
  -2  25   3      128.17      170.24     48.02 o
  -1  25   3      316.02      337.62     44.20 o
   0  25   3      387.31      364.33     47.83 o
   1  25   3        0.39      -18.28     27.13 o
   2  25   3      239.35      220.68     32.16 o
   3  25   3       19.66      -36.38     36.38 o
   4  25   3        9.13       39.29     37.83 o
   5  25   3     1529.67     1698.01    138.23 o
  -5  26   3      251.45      363.76     55.29 o
  -4  26   3     2643.99     2706.34    193.52 o
  -3  26   3      501.28      519.44     74.21 o
  -2  26   3        0.44       13.10     37.83 o
  -1  26   3      304.39      320.10     45.71 o
   0  26   3      496.64      567.10     58.12 o
   1  26   3      203.95      198.18     66.20 o
   2  26   3      147.63      153.21     59.66 o
   3  26   3       70.94      120.77     50.93 o
   4  26   3       53.50      138.23     48.02 o
  -5  27   3      613.83      753.70     85.85 o
  -4  27   3      428.49      484.52     72.75 o
  -3  27   3      408.41      561.64     78.57 o
  -2  27   3       17.63      -29.10     37.83 o
  -1  27   3       47.64       63.71     33.43 o
   0  27   3        8.12        0.39     28.75 o
   1  27   3        0.91       22.49     30.34 o
   2  27   3      233.76      251.41     72.02 o
   3  27   3       33.64       56.75     46.56 o
   4  27   3      472.01      471.43     74.21 o
  -4  28   3        1.88      -23.28     45.11 o
  -3  28   3      328.84      413.23     74.21 o
  -2  28   3      691.24      744.97     94.58 o
  -1  28   3       36.57       -9.09     30.41 o
   0  28   3      442.42      536.94     58.64 o
   1  28   3        3.60       24.42     32.88 o
   2  28   3      426.53      432.27     51.65 o
   3  28   3        0.23      -39.29     39.29 o
   4  28   3      251.61      346.29     68.39 o
  -4  29   3        3.22       17.46     45.11 o
  -3  29   3       97.20       34.92     50.93 o
  -2  29   3        7.60      -23.28     46.56 o
  -1  29   3       12.04        1.46     46.56 o
   0  29   3       38.32        5.14     32.88 o
   1  29   3      120.28      186.44     98.94 o
   2  29   3       26.69      -26.51     29.83 o
   3  29   3       18.57       10.19     46.56 o
  -3  30   3       41.80       30.56     52.38 o
  -2  30   3      139.33       69.84     53.84 o
  -1  30   3      374.74      551.45     87.30 o
   0  30   3        0.73      -29.83     34.19 o
   1  30   3      212.26      293.71     80.03 o
   2  30   3       10.92       32.01     50.93 o
   3  30   3       58.72      165.87     58.20 o
  -2  31   3       53.26        7.28     52.38 o
  -1  31   3       74.90       32.01     52.38 o
   0  31   3       15.20       19.60     53.11 o
   1  31   3       63.14       84.25     42.15 o
   2  31   3       37.92      247.35     68.39 o
  -1  32   3      945.89     1216.40    135.32 o
   0  32   3       85.13      185.99     72.02 o
   1  32   3      672.74      935.58    120.77 o
  -6   0   4     1185.51     1372.14    173.87 o
  -4   0   4       23.96       40.74     17.46 o
  -2   0   4      228.89      212.85     17.93 o
   0   0   4     7333.66    12028.80    533.67 o
   2   0   4      775.94      759.85     37.44 o
   4   0   4     2644.63     2690.46    103.88 o
   6   0   4        4.67       20.37     36.38 o
   8   0   4       31.25        0.00     42.20 o
  -7   1   4      200.97      234.26     37.83 o
  -6   1   4        5.73       50.93     23.28 o
  -5   1   4       59.78       56.54     32.74 o
  -4   1   4      984.78     1011.53     35.26 o
  -3   1   4      564.49      595.68     48.51 o
  -2   1   4     3093.12     3126.84     86.84 o
  -1   1   4      761.16      634.07     25.17 o
   0   1   4     7334.72    11182.53    301.28 o
   1   1   4     3149.86     3174.10     84.91 o
   2   1   4     1608.70     1687.38     52.88 o
   3   1   4      329.69      298.42     19.96 o
   4   1   4      126.87      160.23     14.73 o
   5   1   4     3796.68     3709.83    138.60 o
   6   1   4       10.27      -30.56     30.56 o
   7   1   4       82.68       82.53     29.78 o
   8   1   4      194.98      214.62     40.13 o
  -7   2   4      278.32      336.11     43.65 o
  -6   2   4      820.41      802.86     47.83 o
  -5   2   4      100.13       97.17     26.19 o
  -4   2   4      947.96      838.63     72.75 o
  -3   2   4      662.58      563.82     20.20 o
  -2   2   4      356.99      325.77     25.20 o
  -1   2   4        1.19        4.72      6.20 o
   0   2   4        8.09        3.70      6.53 o
   1   2   4     2059.23     2085.10     57.58 o
   2   2   4      985.07      982.86     38.37 o
   3   2   4        1.66       37.77     13.14 o
   4   2   4       47.32       38.58     11.74 o
   5   2   4        3.16        2.54     12.67 o
   6   2   4       71.92       80.03     37.83 o
   7   2   4      153.18      107.67     45.11 o
   8   2   4      169.45      109.90     34.94 o
  -8   3   4      164.98      178.97     40.74 o
  -7   3   4       79.73      101.85     32.01 o
  -6   3   4      553.62      653.30     64.02 o
  -5   3   4      799.33      798.42     47.83 o
  -4   3   4     1996.72     2018.27     94.14 o
  -3   3   4       11.49       55.29     18.92 o
  -2   3   4     2194.89     2024.44     53.55 o
  -1   3   4     4909.16     4972.80    125.27 o
   0   3   4      305.86      364.28     15.62 o
   1   3   4      257.41      239.85     13.62 o
   2   3   4      590.29      617.05     48.34 o
   3   3   4     2622.09     2410.07     80.17 o
   4   3   4      323.65      350.30     21.70 o
   5   3   4      606.90      587.56     38.62 o
   6   3   4       44.30       60.08     26.10 o
   7   3   4     2219.19     2096.69    164.42 o
   8   3   4       51.50       -3.87     34.19 o
  -7   4   4       69.27       23.28     30.56 o
  -6   4   4      259.98      253.17     43.65 o
  -5   4   4       47.21       42.33     16.77 o
  -4   4   4       49.27       57.17     20.13 o
  -3   4   4      584.33      670.79     31.51 o
  -2   4   4      247.33      212.73     12.03 o
  -1   4   4     5262.69     5047.76    127.55 o
   0   4   4      822.07      867.81     37.74 o
   1   4   4     1980.19     1842.67     51.40 o
   2   4   4       71.97       79.29     11.34 o
   3   4   4       11.65       22.41     24.01 o
   4   4   4        0.09       -7.61     10.23 o
   5   4   4       48.24       83.83     19.84 o
   6   4   4      483.02      468.59     74.93 o
   7   4   4      315.73      178.97     53.84 o
   8   4   4      214.45      183.84     54.56 o
  -8   5   4      216.39      242.99     49.47 o
  -7   5   4      942.41      939.94     87.30 o
  -6   5   4      546.77      528.17     64.02 o
  -5   5   4      235.65      271.96     29.84 o
  -4   5   4      373.11      354.59     25.44 o
  -3   5   4      651.31      740.27     31.55 o
  -2   5   4      493.72      529.77     20.53 o
  -1   5   4     6193.72     6228.87    155.93 o
   0   5   4      591.38      578.16     32.02 o
   1   5   4      184.70      186.62     13.34 o
   2   5   4      275.78      273.50     18.34 o
   3   5   4      169.13      183.51     14.68 o
   4   5   4      439.33      475.94     33.29 o
   5   5   4      712.67      698.40     86.57 o
   6   5   4       56.29       64.87     18.15 o
   7   5   4       61.18       57.25     29.62 o
   8   5   4       43.77       29.83     58.93 o
  -8   6   4       69.91       52.38     36.38 o
  -7   6   4        4.21       -1.46     30.56 o
  -6   6   4      378.49      426.32     58.20 o
  -5   6   4      381.27      388.49     52.38 o
  -4   6   4      211.60      207.49     20.87 o
  -3   6   4      385.25      639.53     75.97 o
  -2   6   4     1327.63     1256.92     36.25 o
  -1   6   4     2977.28     3065.55    102.16 o
   0   6   4      530.53      487.93     21.50 o
   1   6   4     2718.03     2393.02     65.21 o
   2   6   4      154.25      125.85     12.10 o
   3   6   4     2085.61     2270.43     68.71 o
   4   6   4      129.97       72.58     21.96 o
   5   6   4     1246.56     1251.25     62.08 o
   6   6   4       83.68       99.02     25.74 o
   7   6   4      273.08      271.21     39.06 o
   8   6   4       19.85       87.35     31.11 o
  -8   7   4     3924.11     3657.92    247.35 o
  -7   7   4       45.36       49.47     39.29 o
  -6   7   4      241.17      260.45     48.02 o
  -5   7   4     2315.21     2492.45    171.69 o
  -4   7   4      749.61      763.27     34.58 o
  -3   7   4     2505.71     2409.13     99.20 o
  -2   7   4      129.67      133.04     14.21 o
  -1   7   4      327.78      291.82     13.94 o
   0   7   4     5456.93     5225.28    144.80 o
   1   7   4     1785.71     1704.06     52.88 o
   2   7   4      387.03      470.89     22.17 o
   3   7   4      285.37      289.38     44.20 o
   4   7   4      453.23      512.07     46.56 o
   5   7   4     1075.94     1236.88     83.66 o
   6   7   4       33.87       45.87     21.10 o
   7   7   4       45.29       77.80     60.38 o
   8   7   4      223.44      275.91     40.20 o
  -8   8   4      939.18     1213.49    113.49 o
  -7   8   4      108.98      139.68     45.11 o
  -6   8   4       32.05       37.83     33.47 o
  -5   8   4      836.99      931.39     55.89 o
  -4   8   4        2.93       -6.66     13.48 o
  -3   8   4     1986.11     1927.12     66.35 o
  -2   8   4     2038.61     1807.88     50.50 o
  -1   8   4       26.58       19.65      9.54 o
   0   8   4     3553.95     3528.89    100.44 o
   1   8   4    10196.90     9740.04    265.53 o
   2   8   4     1056.89     1050.23     41.15 o
   3   8   4     4917.01     4917.10    155.10 o
   4   8   4        7.26       45.49     23.00 o
   5   8   4        6.20       16.21     21.68 o
   6   8   4        9.89       -7.01     23.60 o
   7   8   4       85.17       89.27     31.45 o
  -8   9   4        8.44      114.95     45.11 o
  -7   9   4      695.98      670.76     82.94 o
  -6   9   4       31.11       43.65     33.47 o
  -5   9   4      233.53      194.01     25.86 o
  -4   9   4      570.93      639.06     47.19 o
  -3   9   4     1045.67     1050.24     32.74 o
  -2   9   4     1044.65      874.82     28.72 o
  -1   9   4      198.42      158.25     10.97 o
   0   9   4        3.92       -8.14      8.42 o
   1   9   4      219.86      236.70     18.13 o
   2   9   4      979.19      807.99     29.11 o
   3   9   4     1686.50     1790.74     63.93 o
   4   9   4      728.02      647.02     50.29 o
   5   9   4       44.42       55.48     23.40 o
   6   9   4      591.55      656.93     46.49 o
   7   9   4        0.45       14.47     27.17 o
  -8  10   4       50.79       84.39     46.56 o
  -7  10   4      194.71      240.08     55.29 o
  -6  10   4      106.98       74.21     39.29 o
  -5  10   4     1888.55     1935.86    102.87 o
  -4  10   4      587.86      543.17     44.95 o
  -3  10   4     4493.68     4479.79    116.53 o
  -2  10   4      161.46      191.23     12.70 o
  -1  10   4       55.91       77.00      9.45 o
   0  10   4     3692.82     3629.61    104.24 o
   1  10   4        4.61       23.87      9.98 o
   2  10   4      247.07      219.23     14.81 o
   3  10   4       58.07       44.01     12.55 o
   4  10   4       10.64       32.11     23.28 o
   5  10   4      470.15      422.92     41.58 o
   6  10   4       96.29      125.29     32.01 o
   7  10   4       60.24       68.89     23.31 o
  -8  11   4      149.47       75.66     45.11 o
  -7  11   4       76.98       -4.37     39.29 o
  -6  11   4       41.31      -23.28     32.01 o
  -5  11   4      190.66      202.25     46.56 o
  -4  11   4       91.17      134.14     26.90 o
  -3  11   4     1779.61     1764.07     51.32 o
  -2  11   4     1443.88     1660.48     48.81 o
  -1  11   4     1143.09     1127.84     41.54 o
   0  11   4       27.20       11.07      9.81 o
   1  11   4     2635.18     2463.52     74.62 o
   2  11   4     1169.76     1160.07     37.77 o
   3  11   4     1094.93     1047.37     44.76 o
   4  11   4     1527.53     1428.74     84.39 o
   5  11   4        9.07       48.58     38.56 o
   6  11   4       37.89       66.72     49.47 o
   7  11   4        0.14       34.40     23.08 o
  -8  12   4      124.20       93.12     48.02 o
  -7  12   4      904.91      951.58    106.22 o
  -6  12   4      385.56      417.59     66.93 o
  -5  12   4     1200.58     1043.25    103.31 o
  -4  12   4      947.69     1005.42     97.49 o
  -3  12   4       68.85       66.82      9.99 o
  -2  12   4     2477.43     2360.05     71.97 o
  -1  12   4     3425.72     3669.43     98.89 o
   0  12   4      342.60      380.80     22.00 o
   1  12   4     1105.06     1134.53     40.92 o
   2  12   4      721.59      762.29     29.01 o
   3  12   4       40.35       22.75     16.53 o
   4  12   4      242.19      275.72     33.54 o
   5  12   4      683.68      658.90     75.66 o
   6  12   4      459.79      480.92     94.58 o
   7  12   4       18.59       40.36     23.60 o
  -8  13   4      141.81      133.86     55.29 o
  -7  13   4        0.04      -14.55     39.29 o
  -6  13   4      162.50      164.42     50.93 o
  -5  13   4      638.64      614.02     78.57 o
  -4  13   4       33.52       23.28     34.92 o
  -3  13   4      289.51      283.68     18.55 o
  -2  13   4      322.17      368.06     20.95 o
  -1  13   4     4180.11     4043.75    108.46 o
   0  13   4      325.48      308.65     20.22 o
   1  13   4     1983.82     1837.41     59.65 o
   2  13   4     1381.31     1457.01     53.31 o
   3  13   4      408.28      381.49     31.43 o
   4  13   4       44.13       62.25     25.50 o
   5  13   4       77.85      142.66     39.29 o
   6  13   4        8.22      -13.12     31.28 o
   7  13   4      805.24      949.28     59.61 o
  -7  14   4      129.36      120.77     52.38 o
  -6  14   4     1030.28      969.04    106.22 o
  -5  14   4      190.04      192.06     50.93 o
  -4  14   4     1148.01     1151.86     49.87 o
  -3  14   4      249.66      255.21     19.82 o
  -2  14   4      530.44      538.49     26.42 o
  -1  14   4       72.30       89.49     11.39 o
   0  14   4       59.92       48.42     13.36 o
   1  14   4       59.47       88.12     14.10 o
   2  14   4      103.21       96.06     16.03 o
   3  14   4      332.94      326.87     74.93 o
   4  14   4       86.35       98.71     26.38 o
   5  14   4      141.22      111.03     31.70 o
   6  14   4      449.49      527.18     50.26 o
   7  14   4        1.23       21.09     30.56 o
  -7  15   4      300.35      208.07     59.66 o
  -6  15   4        8.55      -26.19     36.38 o
  -5  15   4      251.83      266.27     58.20 o
  -4  15   4     1924.84     1997.82     79.12 o
  -3  15   4      797.15      722.62     35.27 o
  -2  15   4       12.31        7.17     10.18 o
  -1  15   4      369.99      383.48     22.91 o
   0  15   4     3877.08     3539.38    105.37 o
   1  15   4     1611.41     1533.90     60.04 o
   2  15   4      171.89      164.43     23.10 o
   3  15   4      436.14      465.72     91.67 o
   4  15   4     1746.44     1793.12     98.78 o
   5  15   4      148.44      154.65     33.09 o
   6  15   4      240.49      310.78     41.90 o
   7  15   4      138.35      138.71     36.32 o
  -7  16   4      673.46      727.51    100.40 o
  -6  16   4      617.58      614.02     87.30 o
  -5  16   4      677.21      871.56    101.85 o
  -4  16   4     1073.67     1073.55     50.01 o
  -3  16   4      257.89      291.22     22.63 o
  -2  16   4      934.58      826.88     36.07 o
  -1  16   4        2.52       -2.94     10.44 o
   0  16   4      113.03      112.48     18.50 o
   1  16   4        0.00      -17.66     18.90 o
   2  16   4      389.83      368.09     26.12 o
   3  16   4       63.99       34.30     24.44 o
   4  16   4      108.38      102.73     28.32 o
   5  16   4       26.93       -4.81     26.51 o
   6  16   4      102.98      145.33     34.37 o
   7  16   4       14.09      -11.20     41.47 o
  -7  17   4       96.71        7.28     50.93 o
  -6  17   4      126.88      117.86     55.29 o
  -5  17   4      174.31      164.42     53.84 o
  -4  17   4      444.59      437.32     30.15 o
  -3  17   4        5.38       24.90     18.92 o
  -2  17   4       43.83       48.67     25.01 o
  -1  17   4       19.07      -12.06     14.22 o
   0  17   4      459.09      438.52     30.65 o
   1  17   4      759.20      724.88     39.52 o
   2  17   4     1630.99     1487.77     60.28 o
   3  17   4       66.43       58.55     34.19 o
   4  17   4      323.50      318.62     48.02 o
   5  17   4        0.07      -21.92     28.37 o
   6  17   4      361.59      343.54     43.86 o
  -7  18   4      625.73      631.48     97.49 o
  -6  18   4      101.21       56.75     48.02 o
  -5  18   4      861.19      814.81    100.40 o
  -4  18   4     1777.16     1781.05     95.76 o
  -3  18   4      551.07      520.93     56.25 o
  -2  18   4      210.27      209.00     23.73 o
  -1  18   4     1042.47     1030.99     49.38 o
   0  18   4      534.86      516.70     39.55 o
   1  18   4      148.12      136.77     27.25 o
   2  18   4      797.67      682.26     37.92 o
   3  18   4       14.24       46.56     25.81 o
   4  18   4      143.54      171.88     33.38 o
   5  18   4      155.77      122.98     32.80 o
   6  18   4        5.85       54.24     42.20 o
  -7  19   4        0.03       23.28     53.84 o
  -6  19   4      188.77      279.36     68.39 o
  -5  19   4       22.53        1.46     40.74 o
  -4  19   4      383.13      421.79     76.39 o
  -3  19   4      696.74      773.81     73.48 o
  -2  19   4     1724.36     1667.43     68.82 o
  -1  19   4      327.47      300.84     27.17 o
   0  19   4       95.01       87.56     46.56 o
   1  19   4     2116.11     1971.31    104.94 o
   2  19   4      732.66      695.49     44.20 o
   3  19   4      533.58      660.68     58.21 o
   4  19   4       50.12       77.52     32.01 o
   5  19   4      330.61      326.60     64.02 o
   6  19   4       41.50       23.95     30.85 o
  -6  20   4       61.93      101.85     56.75 o
  -5  20   4       71.54      205.16     59.66 o
  -4  20   4      156.50      193.52     32.02 o
  -3  20   4      864.66      860.22     63.26 o
  -2  20   4     1937.97     1851.32     84.07 o
  -1  20   4     3171.17     2995.67    146.59 o
   0  20   4        5.17       -3.73     21.07 o
   1  20   4      569.78      580.25     51.95 o
   2  20   4      131.29      119.48     37.42 o
   3  20   4      459.31      404.50     58.20 o
   4  20   4        6.22      -24.45     24.45 o
   5  20   4      221.83      256.43     41.44 o
   6  20   4       37.97       99.59     35.47 o
  -6  21   4       10.01        7.28     52.38 o
  -5  21   4       66.16       43.52     24.45 o
  -4  21   4      467.54      435.86     44.64 o
  -3  21   4        6.66       11.28     23.36 o
  -2  21   4        0.14        6.90     23.07 o
  -1  21   4       87.92      114.89     28.75 o
   0  21   4      810.15      676.51     56.59 o
   1  21   4      113.62      102.02     30.23 o
   2  21   4       14.84       23.22     18.19 o
   3  21   4      412.08      433.60     62.57 o
   4  21   4      971.21      845.37     87.30 o
   5  21   4      102.69       65.32     35.65 o
   6  21   4        2.84      -12.22     31.48 o
  -6  22   4      209.98      209.52     68.39 o
  -5  22   4       39.23       34.21     24.45 o
  -4  22   4      233.75      226.39     36.07 o
  -3  22   4       96.41      113.65     31.73 o
  -2  22   4     3169.15     3267.98    222.62 o
  -1  22   4       46.59       80.90     28.17 o
   0  22   4        0.36       -3.29     25.46 o
   1  22   4     5609.99     5541.35    255.67 o
   2  22   4      346.60      283.07     31.05 o
   3  22   4     1529.46     1465.21    123.68 o
   4  22   4      586.01      368.12     59.66 o
   5  22   4       35.12       77.12     39.29 o
  -6  23   4       10.50      -24.74     50.93 o
  -5  23   4      140.44      165.89     58.20 o
  -4  23   4      165.48       91.67     30.41 o
  -3  23   4      690.85      737.70     80.03 o
  -2  23   4      643.91      721.69     81.48 o
  -1  23   4        7.44       13.90     32.01 o
   0  23   4       10.98       -0.61     42.20 o
   1  23   4     2422.42     2510.05    132.20 o
   2  23   4       43.14       73.62     22.89 o
   3  23   4       38.11       72.75     40.74 o
   4  23   4       39.06      -30.56     33.47 o
   5  23   4        7.28      -17.46     33.47 o
  -5  24   4        1.17        0.29     26.63 o
  -4  24   4     2482.39     2786.36    194.97 o
  -3  24   4      323.93      355.03     58.20 o
  -2  24   4     1111.01     1102.91    104.76 o
  -1  24   4      375.64      305.39     43.18 o
   0  24   4     2710.74     2555.54    134.77 o
   1  24   4      159.82      194.49     48.02 o
   2  24   4        3.16      -11.13     30.56 o
   3  24   4      985.95     1142.19    110.58 o
   4  24   4       20.82      101.85     45.11 o
   5  24   4       19.67        2.91     40.74 o
  -5  25   4      378.92      351.43     60.38 o
  -4  25   4      777.02      870.10     93.12 o
  -3  25   4      135.57       91.67     43.65 o
  -2  25   4      128.12      119.31     46.56 o
  -1  25   4      328.07      335.50     45.57 o
   0  25   4      248.58      154.47     35.48 o
   1  25   4      357.82      336.67     45.78 o
   2  25   4      217.42      242.88     35.31 o
   3  25   4     1584.99     1561.24    138.23 o
   4  25   4       33.27      -40.74     40.74 o
   5  25   4        2.47      -36.38     36.38 o
  -5  26   4      409.17      413.23     59.66 o
  -4  26   4       17.42      -29.10     37.83 o
  -3  26   4      121.03      144.05     50.93 o
  -2  26   4      380.11      424.87     69.84 o
  -1  26   4      225.92      255.88     42.18 o
   0  26   4       73.93       64.75     30.87 o
   1  26   4      147.42      180.61     40.13 o
   2  26   4      681.75      600.00     54.69 o
   3  26   4     1170.75     1309.52    125.13 o
   4  26   4       14.42      -18.92     42.20 o
  -4  27   4       29.10      -39.29     39.29 o
  -3  27   4       34.68       46.56     48.02 o
  -2  27   4      148.96      221.16     55.29 o
  -1  27   4        3.80       48.74     31.89 o
   0  27   4      175.01      172.86     39.60 o
   1  27   4      202.31      176.04     57.47 o
   2  27   4       72.00       68.39     42.92 o
   3  27   4      465.14      580.55     85.85 o
   4  27   4       42.06      -16.01     45.11 o
  -4  28   4        8.58        7.28     45.11 o
  -3  28   4       23.45       56.75     46.56 o
  -2  28   4      352.01      387.04     72.75 o
  -1  28   4       76.47       16.01     45.11 o
   0  28   4       10.56      -12.00     31.27 o
   1  28   4      606.67      618.15     63.27 o
   2  28   4      250.75      298.04     40.64 o
   3  28   4        5.77      -26.19     45.11 o
  -3  29   4       15.74       -4.37     46.56 o
  -2  29   4       11.55      -18.92     46.56 o
  -1  29   4      202.24      288.09     66.93 o
   0  29   4      139.49      166.84     65.48 o
   1  29   4        2.75      -31.84     31.84 o
   2  29   4       28.32       32.25     29.60 o
   3  29   4     1045.10     1303.70    133.86 o
  -3  30   4      707.09      884.65    109.13 o
  -2  30   4       97.83      226.98     62.57 o
  -1  30   4       17.82      -46.56     46.56 o
   0  30   4      835.97     1024.20     86.41 o
   1  30   4        0.22       12.55     34.95 o
   2  30   4       41.08       47.97     31.28 o
  -2  31   4      171.09      245.90     69.84 o
   0  31   4        0.66        5.39     34.94 o
   1  31   4       80.80       92.71     43.07 o
   2  31   4      528.25      523.81     90.21 o
  -1  32   4      184.23      240.08     69.84 o
   0  32   4      140.92      126.89     77.84 o
  -5   0   5        0.53       36.08     14.55 o
  -3   0   5        4.88       16.62      9.73 o
  -1   0   5     4122.65     3534.25    219.71 o
   1   0   5      744.60      779.77     39.41 o
   3   0   5    10839.07    10590.02    463.52 o
   5   0   5     2650.03     2686.75    106.38 o
  -7   1   5      104.91       75.66     27.65 o
  -6   1   5       58.08       66.95     16.37 o
  -5   1   5      604.40      519.32     23.21 o
  -4   1   5       76.96       88.16     10.19 o
  -3   1   5      123.55      123.49     17.59 o
  -2   1   5     2249.32     2319.84     66.42 o
  -1   1   5      303.47      289.38     21.21 o
   0   1   5      307.64      516.99     22.56 o
   1   1   5      323.62      337.14     21.83 o
   2   1   5       36.67       31.98     14.26 o
   3   1   5     1923.82     1815.98     94.03 o
   4   1   5      334.34      311.94     31.08 o
   5   1   5      288.29      353.14     19.28 o
   6   1   5      510.72      589.05     54.01 o
   7   1   5      188.21      148.41     50.93 o
   8   1   5        0.19        7.91     29.31 o
  -7   2   5        0.04      -23.28     23.28 o
  -6   2   5       38.34       58.24     17.98 o
  -5   2   5      253.26      195.31     21.53 o
  -4   2   5       80.29       66.36      9.28 o
  -3   2   5      186.44      403.32     23.89 o
  -2   2   5        2.40        6.54      6.75 o
  -1   2   5      966.51      898.52     34.66 o
   0   2   5       17.80       19.31      8.26 o
   1   2   5     2287.84     2543.96     69.90 o
   2   2   5     2310.27     2439.67     73.23 o
   3   2   5      200.51      207.50     22.27 o
   4   2   5        1.98        5.22     14.88 o
   5   2   5      125.65      183.09     42.20 o
   6   2   5      733.78      797.83     63.76 o
   7   2   5      693.86      612.75     57.09 o
   8   2   5      177.83      111.50     44.38 o
  -8   3   5       53.23       42.20     32.01 o
  -7   3   5        4.03       29.10     27.65 o
  -6   3   5       91.63      144.05     33.47 o
  -5   3   5       74.62       81.69     17.98 o
  -4   3   5     1303.92     1213.24     51.99 o
  -3   3   5      741.07      718.81     37.04 o
  -2   3   5      327.42      308.82     14.25 o
  -1   3   5     3694.38     3784.83     97.48 o
   0   3   5      484.36      735.68     27.66 o
   1   3   5      989.31     1003.24     32.63 o
   2   3   5        7.43       12.70     13.11 o
   3   3   5      525.63      588.07     26.78 o
   4   3   5     2081.92     1983.75     81.99 o
   5   3   5      294.13      310.62     30.42 o
   6   3   5      454.86      437.96     62.57 o
   7   3   5        8.10      -24.69     24.69 o
   8   3   5       53.23       64.99     50.20 o
  -8   4   5       32.39       75.66     36.38 o
  -7   4   5        9.08       33.47     32.01 o
  -6   4   5        2.17        4.37     24.74 o
  -5   4   5       10.03       -1.00     14.68 o
  -4   4   5       80.72       79.74     17.40 o
  -3   4   5     3283.82     3023.54     85.45 o
  -2   4   5       28.26       12.59      7.66 o
  -1   4   5        0.09       -6.44      6.44 o
   0   4   5     1116.73     1318.13     57.03 o
   1   4   5     3501.90     3563.61     94.72 o
   2   4   5      709.19      738.72     33.40 o
   3   4   5     1515.33     1656.35     53.61 o
   4   4   5       79.29       66.49     21.37 o
   5   4   5        5.60       -5.26     18.57 o
   6   4   5      468.44      528.07     70.57 o
   7   4   5       15.35       45.82     30.23 o
  -8   5   5       38.18       62.57     36.38 o
  -7   5   5      124.89      107.67     36.38 o
  -6   5   5      293.51      245.90     43.65 o
  -5   5   5       36.78      128.04     30.56 o
  -4   5   5     1701.75     1656.14     82.39 o
  -3   5   5      373.27      385.69     23.13 o
  -2   5   5      321.44      344.93     17.33 o
  -1   5   5      948.43     1054.88     30.28 o
   0   5   5        7.32       21.75      8.57 o
   1   5   5      872.87      745.29     26.85 o
   2   5   5     2785.61     2734.23     83.13 o
   3   5   5       18.82      -14.55     15.33 o
   4   5   5      168.40      144.52     25.95 o
   5   5   5     2037.53     2244.01     95.74 o
   6   5   5        0.10        9.92     18.61 o
   7   5   5       83.89       41.14     33.47 o
  -8   6   5       35.61       -8.73     34.92 o
  -7   6   5     1033.82     1120.37    100.40 o
  -6   6   5       31.45       53.84     32.01 o
  -5   6   5      207.15      245.90     42.20 o
  -4   6   5        6.21        7.48      9.06 o
  -3   6   5     1942.86     2170.01     69.95 o
  -2   6   5      687.61      653.21     23.02 o
  -1   6   5      553.40      570.55     20.38 o
   0   6   5       18.35       -7.08      7.58 o
   1   6   5      341.78      367.12     18.56 o
   2   6   5        0.01       13.82     10.31 o
   3   6   5     1669.41     1669.46     54.78 o
   4   6   5      221.54      259.05     23.08 o
   5   6   5      838.28      881.79     63.22 o
   6   6   5       11.41       40.01     52.64 o
   7   6   5      256.44      277.60     41.00 o
  -8   7   5       21.49       72.75     42.20 o
  -7   7   5      550.07      446.69     62.57 o
  -6   7   5       39.66      -24.74     27.65 o
  -5   7   5     1353.52     1347.35    107.67 o
  -4   7   5       30.36       29.76     13.23 o
  -3   7   5     1296.28     1324.37     53.81 o
  -2   7   5     2431.46     2611.33     69.98 o
  -1   7   5      334.29      301.14     14.87 o
   0   7   5     1340.57     1499.44     48.09 o
   1   7   5        7.88        2.43      8.37 o
   2   7   5      292.74      355.86     20.68 o
   3   7   5     4059.43     4174.06    126.11 o
   4   7   5        0.01      -13.90     13.90 o
   5   7   5      453.81      606.58     69.11 o
   6   7   5      499.57      535.36     41.42 o
   7   7   5      519.20      548.04     93.12 o
  -8   8   5       40.38      -24.74     37.83 o
  -7   8   5      172.86      213.89     48.02 o
  -6   8   5      339.76      443.78     59.66 o
  -5   8   5     3243.22     3623.41    253.17 o
  -4   8   5        0.18       13.23     16.77 o
  -3   8   5     2381.18     2428.46     71.86 o
  -2   8   5       82.96       89.58      9.76 o
  -1   8   5     5583.79     5410.97    140.55 o
   0   8   5     3165.86     3234.14     93.68 o
   1   8   5       61.06       62.94     11.65 o
   2   8   5     5179.17     5108.81    147.84 o
   3   8   5       66.69       99.13     17.83 o
   4   8   5       22.78       -5.82     32.01 o
   5   8   5      591.73      648.23     61.84 o
   6   8   5       10.55       10.35     21.60 o
   7   8   5     1406.97     1415.03     96.03 o
  -8   9   5       58.52       66.93     45.11 o
  -7   9   5      213.72      183.33     48.02 o
  -6   9   5        6.01       29.10     32.01 o
  -5   9   5      969.94     1036.61     62.53 o
  -4   9   5      191.64      257.66     43.65 o
  -3   9   5     2747.23     2671.75     72.22 o
  -2   9   5      407.20      376.45     17.89 o
  -1   9   5     5330.16     4894.29    128.51 o
   0   9   5     5290.81     5274.11    147.92 o
   1   9   5    10636.20    10617.00    289.85 o
   2   9   5        3.66       13.82     10.34 o
   3   9   5      470.69      375.69     28.79 o
   4   9   5      392.12      413.23     42.03 o
   5   9   5      190.65      180.29     32.49 o
   6   9   5      114.50       91.95     25.61 o
   7   9   5       56.84       66.67     25.10 o
  -8  10   5       21.53       32.01     42.20 o
  -7  10   5      457.11      443.78     68.39 o
  -6  10   5        0.04      -30.56     30.56 o
  -5  10   5      206.85      189.15     42.20 o
  -4  10   5       64.39      106.50     23.60 o
  -3  10   5      481.28      460.32     19.96 o
  -2  10   5       36.30       23.03      8.16 o
  -1  10   5      112.21      112.31     10.60 o
   0  10   5     1446.50     1621.83     59.24 o
   1  10   5     6050.15     6228.41    195.45 o
   2  10   5      453.76      333.92     28.35 o
   3  10   5        8.81        0.92     12.60 o
   4  10   5       70.77       68.17     27.55 o
   5  10   5      515.37      569.99     52.38 o
   6  10   5     1741.38     1856.45     88.40 o
   7  10   5     1564.19     1664.05     82.36 o
  -8  11   5        0.14      -13.10     40.74 o
  -7  11   5       14.64       58.20     40.74 o
  -6  11   5      304.78      215.34     48.02 o
  -5  11   5       19.46       69.84     36.38 o
  -4  11   5      358.95      359.39     55.29 o
  -3  11   5     4287.51     4343.16    114.08 o
  -2  11   5     1049.88     1120.94     36.28 o
  -1  11   5     7273.53     7722.03    198.77 o
   0  11   5       46.66      111.56     13.32 o
   1  11   5       78.48       65.83     12.76 o
   2  11   5       45.75       43.90     10.86 o
   3  11   5      671.92      673.89     35.65 o
   4  11   5      306.16      338.92     77.84 o
   5  11   5      181.62      216.96     64.02 o
   6  11   5      113.40      167.77     35.31 o
   7  11   5       89.45      121.04     28.26 o
  -8  12   5      172.60      253.17     59.66 o
  -7  12   5       76.61       10.19     39.29 o
  -6  12   5      545.22      533.99     75.66 o
  -5  12   5       14.10       42.20     37.83 o
  -4  12   5        2.23       -5.82     32.01 o
  -3  12   5      236.07      235.07     16.57 o
  -2  12   5       22.41       17.84      9.36 o
  -1  12   5      264.77      255.61     16.12 o
   0  12   5      691.53      752.20     31.58 o
   1  12   5     1033.57     1111.90     41.27 o
   2  12   5      278.81      248.74     21.09 o
   3  12   5       40.20       36.42     17.06 o
   4  12   5      719.65      696.36     70.57 o
   5  12   5     1188.75     1113.97    137.50 o
   6  12   5       49.68       33.72     56.02 o
   7  12   5       82.77       61.50     27.38 o
  -8  13   5      344.40      285.18     65.48 o
  -7  13   5       98.97       77.12     48.02 o
  -6  13   5       72.10      119.31     45.11 o
  -5  13   5      278.28      343.38     61.11 o
  -4  13   5      894.16      762.43     85.85 o
  -3  13   5      140.23      147.46     15.59 o
  -2  13   5       35.93       39.17     11.01 o
  -1  13   5       93.62       37.63      9.79 o
   0  13   5     1195.76     1065.99     40.20 o
   1  13   5      797.86      904.05     36.82 o
   2  13   5     1626.82     1430.90     56.32 o
   3  13   5      265.31      246.97     26.06 o
   4  13   5      597.98      603.90     52.76 o
   5  13   5      351.41      386.69     45.09 o
   6  13   5      485.74      519.20     77.12 o
   7  13   5       73.06       89.19     29.31 o
  -7  14   5       91.82      136.77     52.38 o
  -6  14   5        1.50       85.85     40.74 o
  -5  14   5      112.91      128.04     46.56 o
  -4  14   5       63.84       54.56     12.51 o
  -3  14   5       38.79       55.64     12.68 o
  -2  14   5      799.74      872.36     35.38 o
  -1  14   5       86.79       83.59     15.05 o
   0  14   5      218.71      233.98     19.14 o
   1  14   5      322.32      348.35     23.14 o
   2  14   5     1052.77     1005.77     45.18 o
   3  14   5      676.48      705.31     54.69 o
   4  14   5       52.63       89.73     27.72 o
   5  14   5     2074.39     2123.23    116.43 o
   6  14   5       12.70       35.48     29.52 o
   7  14   5       28.19       -5.42     26.33 o
  -7  15   5      208.83      235.71     61.11 o
  -6  15   5       60.10       58.20     43.65 o
  -5  15   5     1116.64     1035.97    107.67 o
  -4  15   5      147.63      156.47     17.14 o
  -3  15   5      237.95      226.24     19.78 o
  -2  15   5        0.03        3.00     11.94 o
  -1  15   5       23.12       35.47     12.35 o
   0  15   5      135.63      125.96     16.56 o
   1  15   5      206.09      187.91     21.30 o
   2  15   5      272.38      297.85     24.35 o
   3  15   5      933.53      866.34     63.27 o
   4  15   5      401.31      378.12     42.51 o
   5  15   5       34.76       73.58     52.38 o
   6  15   5        4.91       23.09     29.30 o
   7  15   5      172.59      144.61     39.30 o
  -7  16   5      131.94      199.34     56.75 o
  -6  16   5     1099.44     1062.17    114.95 o
  -5  16   5      272.98      280.82     61.11 o
  -4  16   5      896.98      863.41     42.82 o
  -3  16   5      472.05      462.20     36.31 o
  -2  16   5     4238.95     4091.58    136.30 o
  -1  16   5      521.04      473.73     27.17 o
   0  16   5       84.90       82.45     17.82 o
   1  16   5       82.47       93.89     18.58 o
   2  16   5      250.41      243.59     21.17 o
   3  16   5      266.28      285.38     38.45 o
   4  16   5       27.28        7.96     25.03 o
   5  16   5      238.81      261.04     41.58 o
   6  16   5       71.66       53.15     31.22 o
  -7  17   5      191.78      209.52     66.93 o
  -6  17   5      526.84      512.17     81.48 o
  -5  17   5      181.88      155.69     52.38 o
  -4  17   5       86.32       93.55     24.21 o
  -3  17   5     1803.99     1740.19    131.70 o
  -2  17   5     1153.73     1146.91     51.57 o
  -1  17   5      440.02      445.93     27.26 o
   0  17   5      490.96      516.01     39.06 o
   1  17   5     1099.40     1011.62     55.73 o
   2  17   5       72.28       60.21     15.92 o
   3  17   5       78.14      116.06     30.05 o
   4  17   5      295.98      279.22     39.15 o
   5  17   5      104.36      137.05     90.94 o
   6  17   5      182.33      227.92     41.47 o
  -7  18   5        0.27        0.00     46.56 o
  -6  18   5     1294.28     1146.56    125.13 o
  -5  18   5      247.60      347.75     66.93 o
  -4  18   5       12.50        8.17     58.93 o
  -3  18   5      480.11      440.91     37.70 o
  -2  18   5     1939.13     1822.77     72.16 o
  -1  18   5      135.49      129.97     21.10 o
   0  18   5     1441.41     1386.85     68.95 o
   1  18   5      115.96      150.11     24.75 o
   2  18   5      201.06      210.98     26.00 o
   3  18   5      105.55       95.31     40.74 o
   4  18   5      189.59      195.31     36.36 o
   5  18   5       69.27       65.83     79.30 o
   6  18   5       37.38       34.34     31.48 o
  -7  19   5        0.50       10.19     50.93 o
  -6  19   5      570.83      718.78    100.40 o
  -5  19   5      134.53      176.06     53.84 o
  -4  19   5        0.10        9.36     42.20 o
  -3  19   5      480.78      499.28     41.18 o
  -2  19   5        3.98       18.01     17.64 o
  -1  19   5     1824.73     1848.59     85.17 o
   0  19   5     4038.73     3706.15    147.97 o
   1  19   5       22.85       12.05     21.14 o
   2  19   5     1165.67     1170.53     61.25 o
   3  19   5       66.45       53.84     36.38 o
   4  19   5      333.15      427.66     88.03 o
   5  19   5       23.44      -12.12     28.99 o
   6  19   5       44.95       57.68     33.27 o
  -6  20   5      231.71      226.98     66.93 o
  -5  20   5       81.65       48.02     48.02 o
  -4  20   5      971.28      967.91     66.66 o
  -3  20   5      633.00      578.80     46.03 o
  -2  20   5       52.02       48.58     22.70 o
  -1  20   5     2631.71     2234.56     99.35 o
   0  20   5     1235.76     1053.64     60.80 o
   1  20   5      230.98      246.68     36.43 o
   2  20   5      322.35      370.86     33.38 o
   3  20   5        4.47      100.40     40.74 o
   4  20   5       24.62       33.85     69.11 o
   5  20   5       77.09      139.80     82.21 o
   6  20   5        0.12       53.78     34.59 o
  -6  21   5      206.69      187.70     64.02 o
  -5  21   5        5.10      -19.19     32.74 o
  -4  21   5     1571.40     1595.22     92.63 o
  -3  21   5     1177.31     1122.66     75.49 o
  -2  21   5      465.04      547.23     54.50 o
  -1  21   5       29.01       16.52     22.67 o
   0  21   5        3.01       -6.01     35.65 o
   1  21   5      510.54      555.74     70.57 o
   2  21   5     1548.20     1519.73     74.44 o
   3  21   5      636.14      628.57     77.12 o
   4  21   5       36.98       40.74     37.83 o
   5  21   5       38.63       60.42     34.92 o
  -6  22   5        0.01       11.64     53.84 o
  -5  22   5      171.05      253.86     35.91 o
  -4  22   5      123.73       86.89     40.74 o
  -3  22   5        2.90       -8.57     41.47 o
  -2  22   5      812.89      826.45     87.30 o
  -1  22   5      389.04      313.34     41.15 o
   0  22   5       53.42       60.64     27.25 o
   1  22   5      292.65      284.74     39.52 o
   2  22   5      878.13      811.35     51.74 o
   3  22   5        3.25      -27.65     36.38 o
   4  22   5       49.63      -29.10     36.38 o
   5  22   5      123.42      232.80     52.38 o
  -6  23   5      259.71      208.07     68.39 o
  -5  23   5      231.93      268.77     44.38 o
  -4  23   5       77.04      142.10     73.48 o
  -3  23   5      445.27      455.42     62.57 o
  -2  23   5      585.69      506.35     68.39 o
  -1  23   5     3182.60     2913.52    148.65 o
   0  23   5        0.24       14.97     24.74 o
   1  23   5     1803.08     1654.36     98.25 o
   2  23   5      654.93      623.43     46.60 o
   3  23   5        7.54       26.19     40.74 o
   4  23   5      273.24      349.21     64.02 o
   5  23   5       17.88      -10.19     37.83 o
  -5  24   5        0.06       14.25     28.37 o
  -4  24   5      145.18      152.78     45.11 o
  -3  24   5       39.45       62.57     37.83 o
  -2  24   5      169.75      155.69     49.47 o
  -1  24   5      217.49      347.57     45.23 o
   0  24   5      281.04      192.13     51.65 o
   1  24   5      203.08      162.18     51.65 o
   2  24   5       40.54      -17.65     25.46 o
   3  24   5       78.67      120.77     48.02 o
   4  24   5      340.74      273.54     59.66 o
   5  24   5       17.19       37.83     42.20 o
  -5  25   5      275.25      248.21     56.75 o
  -4  25   5      184.16      199.34     52.38 o
  -3  25   5      797.31     1011.24    100.40 o
  -2  25   5      352.76      397.22     65.48 o
  -1  25   5      820.79      860.18     78.57 o
   0  25   5       12.32       59.51     31.37 o
   1  25   5     1490.30     1566.14     98.75 o
   2  25   5       81.13       59.86     28.99 o
   3  25   5      206.38      215.34     58.20 o
   4  25   5       20.64      -16.01     37.83 o
  -5  26   5        1.39       71.30     40.74 o
  -4  26   5      353.21      333.20     59.66 o
  -3  26   5      728.13      752.25     91.67 o
  -2  26   5       16.59       55.29     42.20 o
  -1  26   5      285.17      288.97     44.24 o
   0  26   5       45.62       52.38     31.37 o
   1  26   5       33.81       -8.73     29.20 o
   2  26   5      266.35      204.34     50.20 o
   3  26   5     1014.79      854.10    103.31 o
   4  26   5       65.18       11.64     46.56 o
  -4  27   5      881.72     1014.15    109.13 o
  -3  27   5       19.87       18.92     45.11 o
  -2  27   5      414.60      531.08     78.57 o
  -1  27   5        5.87       -2.91     40.74 o
   0  27   5      321.93      363.98     94.58 o
   1  27   5       71.20      114.22     36.01 o
   2  27   5       11.60      -42.20     42.20 o
   3  27   5        0.19      -24.74     45.11 o
   4  27   5       17.73        5.82     45.11 o
  -4  28   5       31.68       84.39     50.93 o
  -3  28   5       99.81      103.31     50.93 o
  -2  28   5       56.21      142.59     52.38 o
  -1  28   5       19.64       97.49     53.84 o
   0  28   5      634.14      651.59    127.31 o
   1  28   5      110.69      100.20     47.29 o
   2  28   5        4.78      -26.92     26.92 o
   3  28   5       21.62      -10.19     45.11 o
  -3  29   5      208.53      212.43     62.57 o
  -2  29   5      350.52      349.21     74.21 o
  -1  29   5      893.59      989.41    116.40 o
   0  29   5        1.57      -18.16     31.84 o
   1  29   5      127.02      244.09     47.29 o
   2  29   5       77.11       68.58     66.20 o
   3  29   5       62.86       65.48     49.47 o
  -3  30   5        2.31      -39.29     45.11 o
  -2  30   5        9.31       -1.46     48.02 o
  -1  30   5       74.18       85.85     56.75 o
   0  30   5       29.58       40.74     55.29 o
   1  30   5      568.50      724.80     74.46 o
   2  30   5      426.49      567.47     57.68 o
  -2  31   5      110.73       20.37     53.84 o
  -1  31   5      365.21      339.02     77.12 o
   0  31   5        0.11       19.65     36.51 o
   1  31   5      797.10      953.68     85.79 o
  -6   0   6      447.95      825.95     80.03 o
  -4   0   6      899.83      971.09     50.38 o
  -2   0   6     1227.79     1491.02    123.03 o
   0   0   6     7198.22    14333.37    452.41 o
   2   0   6     8067.39     8301.64    298.18 o
   6   0   6      273.30      289.55     56.75 o
  -7   1   6       17.04        5.82     23.28 o
  -6   1   6     1116.58     1178.25     61.71 o
  -5   1   6      127.73      127.84     12.60 o
  -4   1   6     1865.44     1643.19     54.53 o
  -3   1   6       42.67      148.56     14.26 o
  -2   1   6     3051.87     2820.58    107.75 o
  -1   1   6     3564.90     3736.41    105.57 o
   0   1   6     5859.28     8547.72    206.04 o
   1   1   6      383.15      383.56     21.86 o
   2   1   6      128.65      137.31     24.74 o
   3   1   6     2164.03     2443.45     76.33 o
   4   1   6       78.37      120.40     25.72 o
   5   1   6      835.17      899.85     43.63 o
   6   1   6       34.13       63.89     29.10 o
   7   1   6      143.80      208.07     58.20 o
  -7   2   6        1.97       48.02     27.65 o
  -6   2   6      686.41      646.03     64.02 o
  -5   2   6      160.23      134.59     19.89 o
  -4   2   6      617.74      639.64     26.47 o
  -3   2   6      352.02      694.47     34.60 o
  -2   2   6     1041.59      922.45     31.91 o
  -1   2   6     2091.53     2171.78     89.30 o
   0   2   6      562.87      695.38     39.80 o
   1   2   6    13885.22    14891.46    374.39 o
   2   2   6     4122.69     4144.39    118.76 o
   3   2   6     1249.66     1398.96     64.56 o
   4   2   6      543.75      517.07     41.97 o
   5   2   6      262.81      277.22     24.18 o
   6   2   6      888.06      904.21     51.55 o
   7   2   6      303.39      392.86     69.84 o
  -8   3   6      214.14      238.62     42.20 o
  -7   3   6      236.34      232.80     39.29 o
  -6   3   6      454.06      547.09     61.11 o
  -5   3   6       22.49       24.31     34.19 o
  -4   3   6       29.71       26.70      8.00 o
  -3   3   6      610.69      767.55     28.89 o
  -2   3   6     1238.46     1156.18     42.03 o
  -1   3   6       13.67       34.93      9.44 o
   0   3   6      156.17      250.87     14.97 o
   1   3   6     6905.60     7392.00    187.88 o
   2   3   6      361.41      413.90     36.51 o
   3   3   6     2316.47     2478.17    112.01 o
   4   3   6       65.86       24.41     15.04 o
   5   3   6      117.55      149.28     36.22 o
   6   3   6       11.67       38.41     20.81 o
   7   3   6       15.06        7.56     42.20 o
  -8   4   6       52.21       30.56     32.01 o
  -7   4   6        0.23      -27.65     27.65 o
  -6   4   6        0.43       90.21     30.56 o
  -5   4   6       47.11       61.11     27.65 o
  -4   4   6     1045.46      913.36     51.01 o
  -3   4   6      112.13      125.40     15.43 o
  -2   4   6        0.34        3.91      7.66 o
  -1   4   6     6388.62     6943.42    240.55 o
   0   4   6     4652.64     5889.18    220.80 o
   1   4   6     2343.16     2203.29     62.80 o
   2   4   6      539.13      643.62     27.19 o
   3   4   6     5529.53     5940.90    256.20 o
   4   4   6      100.47      102.91     18.54 o
   5   4   6     1995.56     2159.82     94.36 o
   6   4   6       57.02       66.52     27.13 o
   7   4   6       75.84      124.07     48.74 o
  -8   5   6        5.30      -26.19     29.10 o
  -7   5   6     1100.59      974.86     90.21 o
  -6   5   6       16.83      -13.10     26.19 o
  -5   5   6     1456.94     1379.36    106.22 o
  -4   5   6       20.90       30.96     32.74 o
  -3   5   6     1490.39     1505.79     43.10 o
  -2   5   6     3223.24     3100.07     82.02 o
  -1   5   6      160.78      199.74     14.27 o
   0   5   6      877.73      996.74     62.14 o
   1   5   6     3784.92     3730.04     99.64 o
   2   5   6      159.60      240.26     34.94 o
   3   5   6     1109.00     1092.45     65.82 o
   4   5   6     1899.87     2050.06     87.34 o
   5   5   6       47.85       21.30     20.78 o
   6   5   6      222.42      244.34     36.01 o
   7   5   6       62.68       28.00     37.10 o
  -8   6   6      134.58      119.31     43.65 o
  -7   6   6      272.70      264.81     48.02 o
  -6   6   6        0.01      913.75     85.85 o
  -5   6   6      158.61      205.16     40.74 o
  -4   6   6      697.05      724.48     47.77 o
  -3   6   6      563.02      705.21     47.03 o
  -2   6   6     6964.38     7058.48    178.25 o
  -1   6   6      170.13      193.42     14.24 o
   0   6   6     8518.56    10323.28    441.39 o
   1   6   6      551.33      539.60     23.85 o
   2   6   6     1164.89     1183.13     39.05 o
   3   6   6      631.20      642.05     82.21 o
   4   6   6      218.39      235.73     40.47 o
   5   6   6      875.15      848.79     67.38 o
   6   6   6      188.67      249.66     62.96 o
   7   6   6     1184.07     1349.46     90.84 o
  -8   7   6       16.56      -33.47     33.47 o
  -7   7   6      381.10      302.64     53.84 o
  -6   7   6      103.64      154.23     40.74 o
  -5   7   6      665.64      712.96     74.21 o
  -4   7   6       65.76       63.24     29.83 o
  -3   7   6      863.55      869.09     31.73 o
  -2   7   6     1535.00     1420.52     42.25 o
  -1   7   6     6482.80     6639.86    188.49 o
   0   7   6     6959.31     6930.98    178.80 o
   1   7   6        0.92        5.91      8.86 o
   2   7   6      595.06      716.45     28.72 o
   3   7   6        0.72       -4.62     11.54 o
   4   7   6        8.21        3.21     17.28 o
   5   7   6      569.26      529.01     50.95 o
   6   7   6      311.31      304.00     34.36 o
   7   7   6       30.38       16.81     30.41 o
  -8   8   6       11.32      -33.47     33.47 o
  -7   8   6       41.42       36.38     36.38 o
  -6   8   6        3.04       -7.28     30.56 o
  -5   8   6      930.77      896.29     85.85 o
  -4   8   6      137.62       96.82     22.56 o
  -3   8   6      381.46      358.62     21.76 o
  -2   8   6       25.01        5.68      7.11 o
  -1   8   6       21.66       20.91      8.87 o
   0   8   6      159.85      276.92     18.31 o
   1   8   6        0.15        1.68      9.16 o
   2   8   6     1811.75     1697.43     51.86 o
   3   8   6      246.61      259.35     26.29 o
   4   8   6     1107.64     1119.86     56.59 o
   5   8   6        0.78        7.28     33.47 o
   6   8   6       42.68       82.44     26.49 o
   7   8   6       81.04       77.51     26.66 o
  -8   9   6      103.46      110.58     46.56 o
  -7   9   6      281.16      355.03     61.11 o
  -6   9   6       13.21       48.02     34.92 o
  -5   9   6      621.13      723.04    120.04 o
  -4   9   6      457.43      439.32     88.76 o
  -3   9   6      277.57      213.90     14.80 o
  -2   9   6      642.00      593.05     23.63 o
  -1   9   6       35.74       18.60      8.79 o
   0   9   6      639.28      811.11     32.40 o
   1   9   6       11.33        7.66     10.34 o
   2   9   6      745.31      682.80     28.55 o
   3   9   6      234.48      227.73     25.42 o
   4   9   6      191.50      186.35     50.20 o
   5   9   6      101.89      152.48     32.86 o
   6   9   6      584.98      579.59     64.93 o
   7   9   6      107.90      105.54     27.10 o
  -8  10   6       11.39        8.73     40.74 o
  -7  10   6       37.88        2.91     36.38 o
  -6  10   6        0.72      -20.37     33.47 o
  -5  10   6       18.72        0.00     29.10 o
  -4  10   6       49.59       22.64     27.65 o
  -3  10   6      120.11      204.09     14.57 o
  -2  10   6      564.42      522.76     23.00 o
  -1  10   6     5555.39     5521.39    160.70 o
   0  10   6       15.79        7.90     10.05 o
   1  10   6     2888.92     2838.04     85.75 o
   2  10   6       42.32       42.34     12.52 o
   3  10   6       21.24      -18.18     18.18 o
   4  10   6      950.66     1011.54     65.23 o
   5  10   6      448.74      501.84     49.70 o
   6  10   6     1362.07     1516.13     79.79 o
   7  10   6      394.18      411.85     41.02 o
  -8  11   6      173.09      141.14     52.38 o
  -7  11   6      838.93      679.49     85.85 o
  -6  11   6       37.45       80.03     40.74 o
  -5  11   6      743.97      820.63     87.30 o
  -4  11   6        0.37      -16.01     32.01 o
  -3  11   6     2122.74     2000.17     63.54 o
  -2  11   6      505.40      551.88     23.84 o
  -1  11   6     4264.18     4435.00    143.19 o
   0  11   6       62.97       55.58     14.16 o
   1  11   6        0.48        9.86     12.35 o
   2  11   6        1.04        2.12     12.82 o
   3  11   6      259.55      243.72     26.65 o
   4  11   6     2553.04     2517.35    103.04 o
   5  11   6      264.79      257.93     46.56 o
   6  11   6       42.62       12.21     29.31 o
   7  11   6      234.20      290.91     38.32 o
  -8  12   6       49.81       -1.46     42.20 o
  -7  12   6       42.84        2.91     42.20 o
  -6  12   6      268.86      311.37     58.20 o
  -5  12   6      308.78      362.30     59.66 o
  -4  12   6      392.21      404.08     24.55 o
  -3  12   6     2881.54     2500.31     85.55 o
  -2  12   6     1149.36     1163.51     41.82 o
  -1  12   6       20.86       39.15     10.86 o
   0  12   6       28.71       43.06     13.30 o
   1  12   6     1037.74      823.33     35.55 o
   2  12   6      176.69      216.50     28.77 o
   3  12   6     1758.88     1628.94     74.61 o
   4  12   6       58.72       72.65     29.36 o
   5  12   6       36.55       42.45     29.78 o
   6  12   6       28.82        7.73     28.53 o
   7  12   6       48.36       58.74     28.74 o
  -7  13   6      127.85       62.57     46.56 o
  -6  13   6        1.63       34.92     40.74 o
  -5  13   6     1298.03     1175.66    110.58 o
  -4  13   6        3.93      -12.27     14.26 o
  -3  13   6     2024.63     2044.06     73.02 o
  -2  13   6      109.14       84.48     12.92 o
  -1  13   6      271.05      259.04     18.96 o
   0  13   6      147.94      115.80     15.37 o
   1  13   6       63.68       56.60     16.84 o
   2  13   6     2120.16     1821.87     69.69 o
   3  13   6     2856.03     2945.06    118.80 o
   4  13   6       19.91       -8.26     24.82 o
   5  13   6      159.78      154.45     35.99 o
   6  13   6        3.38       54.62     32.74 o
   7  13   6      287.76      323.11     40.92 o
  -7  14   6      324.31      312.83     66.93 o
  -6  14   6      209.77      125.13     49.47 o
  -5  14   6      537.08      481.61     74.21 o
  -4  14   6       11.87       26.04     12.93 o
  -3  14   6       20.76       47.36     13.53 o
  -2  14   6      231.99      241.27     18.65 o
  -1  14   6      673.82      596.66     31.73 o
   0  14   6     1509.81     1410.95     51.22 o
   1  14   6      131.66      147.88     23.73 o
   2  14   6       88.29       39.26     14.20 o
   3  14   6        4.27        5.46     19.33 o
   4  14   6       88.64       76.43     29.20 o
   5  14   6       78.73       62.47     31.84 o
   6  14   6     1730.79     1722.88    105.90 o
  -7  15   6     2625.41     2616.13    205.16 o
  -6  15   6      174.20      173.15     55.29 o
  -5  15   6      168.68      170.24     50.93 o
  -4  15   6       42.75       16.52     12.91 o
  -3  15   6      125.60      149.25     17.43 o
  -2  15   6       63.90       59.59     16.88 o
  -1  15   6      104.47       96.35     16.33 o
   0  15   6      161.86      162.74     20.93 o
   1  15   6     1369.32     1325.99     56.32 o
   2  15   6      243.89      182.08     19.81 o
   3  15   6      139.79      132.75     24.65 o
   4  15   6       40.50       30.56     27.27 o
   5  15   6      131.54      330.29     72.75 o
   6  15   6        5.16       19.81     29.52 o
  -7  16   6       70.96      110.58     56.75 o
  -6  16   6     1418.45     1340.07    130.95 o
  -5  16   6      158.81      132.41     49.47 o
  -4  16   6      501.46      472.63     32.52 o
  -3  16   6      817.56      840.82     50.37 o
  -2  16   6     1390.77     1201.75     53.81 o
  -1  16   6       14.49        8.66     12.12 o
   0  16   6       46.81       40.49     16.73 o
   1  16   6      235.66      194.25     28.98 o
   2  16   6      160.39      164.64     19.69 o
   3  16   6     1089.16     1108.78    104.76 o
   4  16   6     2414.73     2420.84    176.79 o
   5  16   6      309.52      315.94     44.74 o
   6  16   6       24.44      101.82     42.20 o
  -7  17   6        4.44      -45.11     48.02 o
  -6  17   6       52.84       65.48     49.47 o
  -5  17   6     1947.99     1862.43    158.60 o
  -4  17   6     2741.16     2685.13    131.76 o
  -3  17   6        4.05       -0.89     17.83 o
  -2  17   6      381.32      367.21     29.61 o
  -1  17   6     2089.40     2052.28     78.78 o
   0  17   6       38.18       23.33     19.74 o
   1  17   6      139.61      168.89     26.56 o
   2  17   6      591.83      529.17     35.12 o
   3  17   6      364.82      304.61     98.21 o
   4  17   6       89.94       91.24     29.88 o
   5  17   6      289.78      293.52     75.66 o
   6  17   6       53.62       12.43     32.30 o
  -7  18   6       16.19       64.02     53.84 o
  -6  18   6       13.51       26.19     48.02 o
  -5  18   6      107.26       64.02     48.02 o
  -4  18   6     1735.01     1875.67     99.94 o
  -3  18   6      512.25      572.35     61.17 o
  -2  18   6      510.95      469.05     34.53 o
  -1  18   6       57.97       59.18     22.26 o
   0  18   6      217.78      269.77     31.39 o
   1  18   6     1819.63     1723.61     88.28 o
   2  18   6      351.69      349.11     29.20 o
   3  18   6       55.55       39.48     29.83 o
   4  18   6      205.82      133.38     34.16 o
   5  18   6      497.13      569.48     59.43 o
   6  18   6        3.23       13.10     33.90 o
  -7  19   6        0.34      -45.11     45.11 o
  -6  19   6     1194.11     1196.03    130.95 o
  -5  19   6       86.64       52.38     49.47 o
  -4  19   6        3.51        4.23     21.83 o
  -3  19   6      600.25      521.58     43.27 o
  -2  19   6      978.55      872.46     83.21 o
  -1  19   6      381.73      477.03     40.54 o
   0  19   6      921.27      824.26     91.39 o
   1  19   6        2.97       -0.87     21.06 o
   2  19   6      183.21      184.61     24.22 o
   3  19   6        0.28      -24.74     32.01 o
   4  19   6      105.44       90.80     49.47 o
   5  19   6       37.55        0.21     31.43 o
   6  19   6      181.22      169.33     66.93 o
  -6  20   6        7.39      -16.01     46.56 o
  -5  20   6      630.19      605.29     91.67 o
  -4  20   6       35.53       32.63     24.44 o
  -3  20   6     1081.97     1082.42     64.37 o
  -2  20   6     2818.63     2645.26    115.54 o
  -1  20   6       65.69       45.48     28.55 o
   0  20   6       22.26       20.40     22.22 o
   1  20   6       50.13       31.40     22.78 o
   2  20   6      177.27      166.13     26.55 o
   3  20   6      404.41      442.33     65.48 o
   4  20   6       16.40       20.37     34.92 o
   5  20   6      182.59      138.55     37.94 o
  -6  21   6      124.80       49.47     52.38 o
  -5  21   6      109.84      120.67     27.88 o
  -4  21   6      378.04      309.85     57.47 o
  -3  21   6      792.99      780.08     66.58 o
  -2  21   6        0.52      -10.11     28.42 o
  -1  21   6      602.95      531.37     44.49 o
   0  21   6      161.03      266.04     33.06 o
   1  21   6       26.03       34.43     22.75 o
   2  21   6        8.55       16.49     20.78 o
   3  21   6        8.78       34.92     36.38 o
   4  21   6       38.96       20.37     36.38 o
   5  21   6       63.83      126.59     46.56 o
  -6  22   6       15.26        5.82     55.29 o
  -5  22   6       16.01       30.42     24.45 o
  -4  22   6      133.81      134.45     33.09 o
  -3  22   6      479.95      469.36     93.12 o
  -2  22   6        7.25       -5.28     27.51 o
  -1  22   6     1147.84     1116.60     66.61 o
   0  22   6     2167.34     2021.72     95.67 o
   1  22   6      122.67       76.01     29.78 o
   2  22   6       48.17       28.06     22.34 o
   3  22   6        0.22       -7.28     37.83 o
   4  22   6       24.22       75.66     40.74 o
   5  22   6      275.31      254.63     58.20 o
  -6  23   6      159.85      144.05     68.39 o
  -5  23   6      317.99      282.06    101.12 o
  -4  23   6      811.51      787.64     66.20 o
  -3  23   6       48.53       36.38     36.38 o
  -2  23   6        6.92       25.56     31.95 o
  -1  23   6      267.77      170.28     50.40 o
   0  23   6      150.11      231.41     38.49 o
   1  23   6      471.31      447.62     50.41 o
   2  23   6       13.26       34.31     67.66 o
   3  23   6      280.12      275.00     59.66 o
   4  23   6        1.16      -36.38     36.38 o
   5  23   6       39.19       85.85     46.56 o
  -5  24   6       83.55      158.03     34.98 o
  -4  24   6       69.52       68.39     40.74 o
  -3  24   6       27.01      -32.01     32.01 o
  -2  24   6       25.41       74.21     42.20 o
  -1  24   6        0.68      -25.72     25.72 o
   0  24   6      463.72      426.68     49.89 o
   1  24   6       39.65       93.85     32.92 o
   2  24   6      135.78      193.95     53.84 o
   3  24   6        4.78       20.37     42.20 o
   4  24   6       12.93      -11.64     43.65 o
  -5  25   6      138.56      136.93     50.20 o
  -4  25   6        4.88       -1.46     40.74 o
  -3  25   6      126.68       53.84     40.74 o
  -2  25   6      339.05      458.33     69.84 o
  -1  25   6     1346.55     1370.33     92.44 o
   0  25   6       14.44      -25.72     25.72 o
   1  25   6      740.06      739.52     74.21 o
   2  25   6       13.26        8.00     27.78 o
   3  25   6      361.68      318.65     68.39 o
   4  25   6        2.17        5.82     42.20 o
  -5  26   6      433.33      564.55     71.30 o
  -4  26   6       74.92       97.49     46.56 o
  -3  26   6      349.40      424.87     68.39 o
  -2  26   6        0.06       -7.28     43.65 o
  -1  26   6      363.30      352.12     66.93 o
   0  26   6       40.41       74.97     34.46 o
   1  26   6      111.26       93.81     37.00 o
   2  26   6       20.84       13.50     29.36 o
   3  26   6       32.27       18.92     45.11 o
   4  26   6        9.47      -23.28     45.11 o
  -4  27   6        0.10      -42.20     42.20 o
  -3  27   6     1312.97     1120.37    112.04 o
  -2  27   6      635.73      782.80     97.49 o
  -1  27   6      293.71      258.99     62.57 o
   0  27   6       32.48       31.12     31.84 o
   1  27   6      373.22      472.14     56.07 o
   2  27   6        0.76        4.73     32.74 o
   3  27   6      545.08      474.34     80.03 o
  -4  28   6       21.32       32.01     48.02 o
  -3  28   6      423.37      477.25     78.57 o
  -2  28   6        4.00       36.38     45.11 o
  -1  28   6       59.25       11.64     46.56 o
   0  28   6        4.14       28.04     32.40 o
   1  28   6       57.38       85.15     37.54 o
   2  28   6        0.42       -1.20     31.11 o
   3  28   6      867.59      950.13    117.86 o
  -3  29   6      140.75      107.67     52.38 o
  -2  29   6        3.54        8.73     49.47 o
  -1  29   6       23.39       14.55     50.93 o
   0  29   6      537.25      607.09     66.88 o
   1  29   6      139.22      128.98     99.67 o
   2  29   6      106.43       98.50     35.98 o
  -2  30   6       17.33      -30.56     46.56 o
  -1  30   6      124.47      231.35     68.39 o
   0  30   6      119.72      212.42     82.94 o
   1  30   6       44.66       34.98     39.60 o
  -1  31   6       14.42       66.93     56.75 o
   0  31   6       82.90      191.60     68.39 o
  -5   0   7       79.36       68.72     17.81 o
  -1   0   7    15911.13    18590.82    648.90 o
   1   0   7      439.64      458.34     28.83 o
   3   0   7     1665.79     1800.57     98.15 o
   5   0   7       68.19       67.49     26.51 o
   7   0   7      113.84      180.42     61.11 o
  -7   1   7      198.44      251.72     36.38 o
  -5   1   7       14.50       28.90     10.45 o
  -4   1   7      111.67      125.90     17.49 o
  -3   1   7     2035.24     2040.05     79.34 o
  -2   1   7        9.19        8.22      8.45 o
  -1   1   7     8585.14     9115.87    249.25 o
   0   1   7     5517.55     8195.07    213.54 o
   1   1   7     1738.26     1808.86     56.00 o
   2   1   7     1281.97     1332.31     43.69 o
   3   1   7      473.20      417.23     42.47 o
   4   1   7      169.20      142.77     30.24 o
   5   1   7      459.87      487.41     33.92 o
   6   1   7       15.65       18.99     20.65 o
   7   1   7      190.85      228.33     46.56 o
  -7   2   7       30.86       84.39     27.65 o
  -6   2   7      652.51      590.74     61.11 o
  -5   2   7        2.33        9.98     11.07 o
  -4   2   7     1599.94     1395.03     48.67 o
  -3   2   7     3290.20     3199.33     91.75 o
  -2   2   7      701.56      617.53     28.96 o
  -1   2   7       76.09       66.38     11.43 o
   0   2   7      404.82      569.17     31.89 o
   1   2   7     9446.15    10846.14    491.28 o
   2   2   7       30.48       55.27     27.10 o
   3   2   7      328.34      380.61     49.47 o
   4   2   7        0.09      -15.58     15.58 o
   5   2   7       85.44       61.72     18.89 o
   6   2   7       83.04       70.80     23.75 o
   7   2   7      139.05      130.95     56.75 o
  -8   3   7      115.31       85.85     33.47 o
  -7   3   7       98.94      122.22     33.47 o
  -6   3   7     1792.30     1839.15    130.95 o
  -5   3   7        5.42      -24.74     24.74 o
  -4   3   7       53.66       45.55     13.26 o
  -3   3   7        9.33        9.12      8.22 o
  -2   3   7     2290.86     2269.12     76.22 o
  -1   3   7      202.43      253.47     15.33 o
   0   3   7     1381.47     1751.68     71.02 o
   1   3   7     4012.42     4561.93    127.39 o
   2   3   7     1014.48     1029.69     36.87 o
   3   3   7     2114.45     2216.99     81.22 o
   4   3   7      353.06      348.00     28.70 o
   5   3   7        4.52       35.83     18.25 o
   6   3   7        6.41       17.73     22.18 o
   7   3   7       10.66      -11.64     43.65 o
  -8   4   7      304.48      320.10     49.47 o
  -7   4   7      401.90      356.48     52.38 o
  -6   4   7       79.24       65.48     30.56 o
  -5   4   7     1647.64     1622.35    119.31 o
  -4   4   7     3208.38     3040.81     96.49 o
  -3   4   7       13.39        2.49     10.77 o
  -2   4   7     4778.02     4669.94    131.29 o
  -1   4   7     3799.21     4140.47    139.72 o
   0   4   7      171.71      167.87     18.63 o
   1   4   7     1777.44     1847.28     59.71 o
   2   4   7      637.38      841.96     83.47 o
   3   4   7        7.96      -11.16     16.40 o
   4   4   7        0.15        5.92     16.53 o
   5   4   7       60.54       68.13     18.79 o
   6   4   7       12.80        7.30     23.04 o
   7   4   7       29.64       17.19     32.73 o
  -8   5   7      189.58      183.33     43.65 o
  -7   5   7        3.63       42.20     30.56 o
  -6   5   7      355.11      405.95     55.29 o
  -5   5   7      296.79      325.92     49.47 o
  -4   5   7      959.77      968.72     42.10 o
  -3   5   7     1973.07     1991.29     60.91 o
  -2   5   7     3398.69     3486.76     92.50 o
  -1   5   7      221.59      226.33     15.74 o
   0   5   7     2511.19     3015.67    160.72 o
   1   5   7        0.62       -1.90     10.45 o
   2   5   7     1568.26     1855.85     56.52 o
   3   5   7      245.96      267.69     34.46 o
   4   5   7       85.30       54.96     18.59 o
   5   5   7      444.00      427.43     31.26 o
   6   5   7       40.31       66.20     30.87 o
   7   5   7      200.52      187.53     46.56 o
  -8   6   7       19.07       36.38     36.38 o
  -7   6   7       20.15        0.00     32.01 o
  -6   6   7      219.52      157.14     39.29 o
  -5   6   7      228.10      152.78     37.83 o
  -4   6   7      109.19       94.23     12.88 o
  -3   6   7      857.80     1091.31     57.03 o
  -2   6   7     1264.69     1184.33     37.63 o
  -1   6   7     1447.32     1402.34     43.99 o
   0   6   7      252.19      249.33     16.76 o
   1   6   7      512.74      569.99     25.44 o
   2   6   7     1265.71     1393.00     58.67 o
   3   6   7      670.55      800.60     56.59 o
   4   6   7       85.12       99.05     22.89 o
   5   6   7      216.03      268.04     33.85 o
   6   6   7       18.49        7.50     29.31 o
   7   6   7      250.85      225.48     44.04 o
  -8   7   7        9.74       -7.28     36.38 o
  -7   7   7      383.19     1031.61     97.49 o
  -6   7   7        4.06       30.56     32.01 o
  -5   7   7      363.34      357.94     52.38 o
  -4   7   7      603.71      549.07     28.67 o
  -3   7   7      771.61      781.18     43.18 o
  -2   7   7     1628.39     1617.50     48.02 o
  -1   7   7      792.11      936.20     36.43 o
   0   7   7      624.05      761.64     29.41 o
   1   7   7       13.67       19.10     10.22 o
   2   7   7     1782.86     1811.02     55.95 o
   3   7   7      404.40      235.71     49.47 o
   4   7   7      866.01      882.17     52.33 o
   5   7   7      407.03      500.07     51.68 o
   6   7   7      476.67      476.41     43.99 o
   7   7   7        0.12       23.30     28.80 o
  -8   8   7        1.52      -32.01     32.01 o
  -7   8   7      534.08      485.98     66.93 o
  -6   8   7       28.79       78.57     36.38 o
  -5   8   7      523.04      580.55     71.30 o
  -4   8   7        8.21       19.21      9.10 o
  -3   8   7     2471.61     2221.39     68.83 o
  -2   8   7     2721.79     2742.93     75.32 o
  -1   8   7      623.72      562.78     27.88 o
   0   8   7      863.40      903.22     37.80 o
   1   8   7      401.26      383.19     21.40 o
   2   8   7        0.27       15.23     12.89 o
   3   8   7       27.05       25.45     26.57 o
   4   8   7        1.17       35.54     21.48 o
   5   8   7      907.79      968.59     73.74 o
   6   8   7        7.11       23.09     25.04 o
   7   8   7      632.90      568.25     47.81 o
  -8   9   7       84.70       66.93     43.65 o
  -7   9   7       61.29       87.30     42.20 o
  -6   9   7      662.11      712.96     81.48 o
  -5   9   7      883.90      862.83     87.30 o
  -4   9   7       42.37       60.72     11.02 o
  -3   9   7       91.43       87.99     12.20 o
  -2   9   7      752.01      720.58     27.62 o
  -1   9   7     1903.93     2008.25     65.46 o
   0   9   7      670.58      692.07     34.87 o
   1   9   7      258.36      344.58     25.45 o
   2   9   7      573.77      531.52     28.99 o
   3   9   7       85.39       38.20     20.66 o
   4   9   7      125.46      140.37     25.58 o
   5   9   7        8.44       20.37     36.38 o
   6   9   7      595.63      680.44     53.36 o
   7   9   7       96.50       59.30     29.14 o
  -8  10   7       21.60       27.65     42.20 o
  -7  10   7       84.13       85.85     43.65 o
  -6  10   7      165.86      162.96     48.02 o
  -5  10   7      209.35      173.15     45.11 o
  -4  10   7     1779.72     1865.02     72.93 o
  -3  10   7      439.45      411.65     22.27 o
  -2  10   7      111.68       66.01     10.94 o
  -1  10   7       84.74      129.62     15.83 o
   0  10   7      839.00      748.18     32.90 o
   1  10   7       80.30      115.94     15.67 o
   2  10   7      334.88      296.91     22.21 o
   3  10   7     1458.49     1406.81     68.28 o
   4  10   7      713.26      678.33     55.44 o
   5  10   7      102.67      158.90     34.95 o
   6  10   7      286.62      331.31     39.13 o
   7  10   7      194.23      190.13     56.36 o
  -8  11   7       18.59       59.66     46.56 o
  -7  11   7       76.67      117.86     48.02 o
  -6  11   7      221.94      292.46     58.20 o
  -5  11   7        3.70        8.73     33.47 o
  -4  11   7       22.15       19.32     10.50 o
  -3  11   7     1067.75     1010.74     42.22 o
  -2  11   7       43.55       51.16     11.47 o
  -1  11   7      501.75      593.41     32.89 o
   0  11   7      425.81      460.48     25.92 o
   1  11   7       33.97       55.31     13.77 o
   2  11   7     1313.31     1222.40     47.41 o
   3  11   7      397.10      328.62     39.06 o
   4  11   7     1913.28     1906.90     97.20 o
   5  11   7     1831.99     1829.89    121.49 o
   6  11   7     1051.02     1133.46     70.97 o
   7  11   7       38.30       22.15     28.07 o
  -7  12   7      263.93      202.25     55.29 o
  -6  12   7       85.58       94.58     45.11 o
  -5  12   7       79.39       82.94     43.65 o
  -4  12   7      243.77      242.66     31.13 o
  -3  12   7     1204.84     1211.06     48.68 o
  -2  12   7      981.07      922.75     36.72 o
  -1  12   7      924.85      871.26     41.25 o
   0  12   7      882.53      823.27     40.75 o
   1  12   7      119.59      125.83     19.24 o
   2  12   7     3206.69     2886.80    103.68 o
   3  12   7       13.32       26.10     23.40 o
   4  12   7     1435.47     1510.46     72.83 o
   5  12   7      653.15      719.52     64.43 o
   6  12   7       84.56      124.14     38.56 o
  -7  13   7      260.80      279.36     66.93 o
  -6  13   7      301.97      410.32     69.84 o
  -5  13   7      298.06      189.15     52.38 o
  -4  13   7      114.01       98.84     15.34 o
  -3  13   7       10.52       14.56     11.55 o
  -2  13   7        7.75       -5.96     10.54 o
  -1  13   7      647.16      558.24     33.22 o
   0  13   7      178.69      155.07     20.22 o
   1  13   7      335.58      306.85     25.90 o
   2  13   7     1180.73     1158.36     47.36 o
   3  13   7     2207.68     2097.38     80.28 o
   4  13   7     1838.45     1802.77     82.91 o
   5  13   7       10.04       24.35     30.76 o
   6  13   7       12.27      -18.19     31.73 o
  -7  14   7        6.65       37.83     48.02 o
  -6  14   7      837.78      948.67    107.67 o
  -5  14   7     3683.70     3765.59    261.90 o
  -4  14   7       50.56       67.61     14.52 o
  -3  14   7     1360.30     1316.75     65.02 o
  -2  14   7      331.12      294.54     26.85 o
  -1  14   7      197.02      190.96     21.02 o
   0  14   7     4681.19     4194.34    139.56 o
   1  14   7      295.00      318.76     33.18 o
   2  14   7     1503.61     1335.80     52.55 o
   3  14   7       11.56       15.62     16.39 o
   4  14   7      309.65      393.63     46.16 o
   5  14   7      381.71      388.76     49.99 o
   6  14   7       34.58       44.66     40.74 o
  -7  15   7        4.79       13.10     48.02 o
  -6  15   7        0.38       18.92     40.74 o
  -5  15   7     1015.92     1136.37    114.95 o
  -4  15   7      434.79      366.05     30.67 o
  -3  15   7      174.18      230.02     27.06 o
  -2  15   7      322.17      328.91     28.77 o
  -1  15   7      299.26      337.85     29.80 o
   0  15   7      399.20      352.91     28.25 o
   1  15   7     2639.25     2278.81     98.49 o
   2  15   7      740.93      689.50     36.94 o
   3  15   7      298.41      301.96     27.07 o
   4  15   7      257.32      152.29     62.57 o
   5  15   7     1023.45     1124.73     84.09 o
   6  15   7        5.75       -2.65     32.81 o
  -7  16   7       42.65       56.75     50.93 o
  -6  16   7      121.92       78.57     49.47 o
  -5  16   7       85.15      120.77     49.47 o
  -4  16   7      872.91      856.40     58.61 o
  -3  16   7      887.23      972.16     56.17 o
  -2  16   7      450.48      412.00     35.12 o
  -1  16   7        1.08        9.67     16.31 o
   0  16   7     1073.70      949.75     54.92 o
   1  16   7      138.75      142.12     25.40 o
   2  16   7      131.72      112.27     21.12 o
   3  16   7     4409.69     4439.54    152.91 o
   4  16   7      167.37      158.69     35.99 o
   5  16   7      513.93      547.65     90.21 o
   6  16   7      334.07      419.99     89.48 o
  -7  17   7        7.31      -24.74     45.11 o
  -6  17   7      627.51      516.53     82.94 o
  -5  17   7        8.71      -17.46     36.38 o
  -4  17   7      365.17      407.63     39.83 o
  -3  17   7      121.66      109.54     24.21 o
  -2  17   7        5.97      -25.11     25.11 o
  -1  17   7     1375.56     1332.79     59.06 o
   0  17   7      144.73      125.49     32.50 o
   1  17   7     1048.58      979.75     57.94 o
   2  17   7     2348.29     2261.49     87.30 o
   3  17   7     2222.74     2031.13     81.45 o
   4  17   7      728.33      889.34     71.61 o
   5  17   7      641.02      608.50     63.27 o
   6  17   7      121.32       58.14     37.76 o
  -7  18   7      375.52      584.92     96.03 o
  -6  18   7       15.33      -27.65     43.65 o
  -5  18   7       24.16       18.92     43.65 o
  -4  18   7      198.69      207.94     31.48 o
  -3  18   7      842.20      765.20     80.75 o
  -2  18   7      650.30      525.23     47.33 o
  -1  18   7       94.78       72.44     23.22 o
   0  18   7      722.41      687.47     48.07 o
   1  18   7     1157.00     1095.53     62.69 o
   2  18   7       62.05       60.55     21.47 o
   3  18   7      234.08      205.42     30.41 o
   4  18   7      155.24      185.10     85.85 o
   5  18   7     1371.47     1353.16    117.13 o
   6  18   7       71.72       57.54     37.40 o
  -6  19   7      151.43      241.53     66.93 o
  -5  19   7     1192.07     1121.92     69.71 o
  -4  19   7      612.60      615.71     52.78 o
  -3  19   7      271.53      284.54     38.09 o
  -2  19   7       46.87       74.42     24.91 o
  -1  19   7     2938.10     2639.86    130.22 o
   0  19   7      171.40       97.31     28.77 o
   1  19   7      643.67      611.64     47.64 o
   2  19   7       36.25       74.88     21.63 o
   3  19   7        4.37       -3.81     21.31 o
   4  19   7       74.64      133.86     45.11 o
   5  19   7      652.89      655.69     65.70 o
  -6  20   7        2.77       45.11     53.84 o
  -5  20   7        2.37       31.67     23.77 o
  -4  20   7        4.22       50.85     45.11 o
  -3  20   7     1185.73     1249.81     81.37 o
  -2  20   7      953.46      996.59     63.08 o
  -1  20   7        1.29       33.23     22.23 o
   0  20   7      178.44      194.03     30.43 o
   1  20   7       40.15        3.17     22.61 o
   2  20   7       15.88        5.48     19.38 o
   3  20   7        0.79      -19.89     19.89 o
   4  20   7        0.04       18.92     40.74 o
   5  20   7        1.34      -26.19     40.74 o
  -6  21   7       55.41      -36.38     46.56 o
  -5  21   7      520.73      639.26     53.51 o
  -4  21   7      653.55      628.91     56.27 o
  -3  21   7      316.43      297.63     40.84 o
  -2  21   7      123.92      114.95     54.56 o
  -1  21   7      257.78      196.19     30.38 o
   0  21   7      334.83      322.90     37.57 o
   1  21   7      269.77      225.41     33.76 o
   2  21   7       28.55      -12.18     25.85 o
   3  21   7       88.31       57.75     24.12 o
   4  21   7       56.56       21.83     42.20 o
   5  21   7      949.97     1027.24    109.13 o
  -6  22   7      106.24       78.57     58.20 o
  -5  22   7      877.00     1001.23     71.87 o
  -4  22   7       91.98       99.27     32.30 o
  -3  22   7      569.17      654.76     77.12 o
  -2  22   7        4.94       22.10     29.01 o
  -1  22   7      598.54      666.30     51.61 o
   0  22   7        5.82        9.05     22.70 o
   1  22   7      134.68      157.21     30.72 o
   2  22   7       14.26        0.03     26.22 o
   3  22   7      241.68      266.82     56.02 o
   4  22   7        2.51      -36.38     36.38 o
   5  22   7      101.58       37.83     46.56 o
  -5  23   7       26.00       55.29     30.85 o
  -4  23   7       33.79       21.90     30.37 o
  -3  23   7      318.91      433.60     64.02 o
  -2  23   7      692.52      558.79     60.83 o
  -1  23   7       91.95       73.83     39.18 o
   0  23   7        0.73      -22.82     22.82 o
   1  23   7       48.74      107.94     33.91 o
   2  23   7      175.35      222.31     40.74 o
   3  23   7     1015.09      833.73     97.49 o
   4  23   7        0.09      -34.92     34.92 o
  -5  24   7      101.63       65.73     32.37 o
  -4  24   7      193.90      193.52     49.47 o
  -3  24   7      488.62      676.58     81.48 o
  -2  24   7      222.06      230.84     76.39 o
  -1  24   7     1193.72     1260.21     94.70 o
   0  24   7      190.94      217.38     39.06 o
   1  24   7     1527.25     1545.88     98.22 o
   2  24   7       37.66       18.92     28.81 o
   3  24   7      434.02      373.94     69.84 o
   4  24   7      115.49      123.68     52.38 o
  -5  25   7       11.32      -29.48     30.14 o
  -4  25   7       76.85       82.94     43.65 o
  -3  25   7        4.88      -33.47     33.47 o
  -2  25   7      198.81      250.26     58.20 o
  -1  25   7       92.22      155.69     50.93 o
   0  25   7        0.77        5.59     32.01 o
   1  25   7      158.92      182.21     39.60 o
   2  25   7        0.84      -23.17     32.74 o
   3  25   7      377.53      356.48     69.84 o
   4  25   7      108.68       80.03     49.47 o
  -4  26   7      859.52     1047.61    106.22 o
  -3  26   7        7.81      -17.46     40.74 o
  -2  26   7      433.11      570.37     82.94 o
  -1  26   7      391.42      501.98     78.57 o
   0  26   7      180.40      210.25     43.21 o
   1  26   7      845.48      793.27     71.50 o
   2  26   7      154.72      156.46     39.12 o
   3  26   7       17.82       -7.28     43.65 o
  -4  27   7      230.34      277.91     61.11 o
  -3  27   7       15.59      -18.92     43.65 o
  -2  27   7       75.00       97.49     49.47 o
  -1  27   7        3.33       14.55     46.56 o
   0  27   7       13.70      -15.50     29.78 o
   1  27   7        4.55      -31.27     31.27 o
   2  27   7        3.26       59.01     48.74 o
   3  27   7       58.70       88.76     56.75 o
  -3  28   7      335.97      264.81     64.02 o
  -2  28   7      524.80      606.74     90.21 o
  -1  28   7       10.78      -14.55     45.11 o
   0  28   7      486.84      447.76     57.62 o
   1  28   7       17.03       56.75     36.01 o
   2  28   7      132.44      126.47     38.45 o
  -3  29   7      107.19       30.56     50.93 o
  -2  29   7        8.92      -21.83     48.02 o
  -1  29   7        6.21        7.28     49.47 o
   0  29   7       22.47       34.10     36.51 o
   1  29   7      171.05      155.13     53.11 o
   2  29   7       25.18       23.58     32.88 o
  -2  30   7      398.93      424.87     81.48 o
  -1  30   7      698.90     1030.15    125.13 o
   0  30   7       47.68      102.28     43.72 o
   1  30   7      817.74     1060.83     91.55 o
  -6   0   8      229.96      248.81     34.92 o
  -4   0   8      503.80      510.96     84.39 o
  -2   0   8     6396.18     6664.71    284.48 o
   2   0   8     1077.63     1223.66     64.47 o
   4   0   8      383.31      442.29     80.03 o
   6   0   8      376.89      368.04     42.51 o
  -7   1   8       27.28       17.46     23.28 o
  -6   1   8      325.47      337.30     23.30 o
  -5   1   8       84.12       60.48     18.33 o
  -4   1   8      120.77      119.41     17.98 o
  -3   1   8     2902.39     2901.90     78.32 o
  -2   1   8     2404.49     2543.44     77.24 o
  -1   1   8       40.74       37.62     11.08 o
   0   1   8      391.02      641.74     25.99 o
   1   1   8      316.46      360.63     18.77 o
   2   1   8      272.37      318.59     23.62 o
   3   1   8      597.53      553.09     35.80 o
   4   1   8        7.61        7.26     18.17 o
   5   1   8       61.13       57.09     21.00 o
   6   1   8       83.10       83.65     20.72 o
   7   1   8      315.28      298.19     52.44 o
  -7   2   8        3.78       18.92     26.19 o
  -6   2   8      360.16      330.29     45.11 o
  -5   2   8      148.76      132.32     16.15 o
  -4   2   8     3058.03     2841.15     91.47 o
  -3   2   8       34.87       23.28     20.37 o
  -2   2   8     2738.53     2591.48     86.97 o
  -1   2   8     3661.61     4203.14    187.19 o
   0   2   8      560.16      746.29     29.65 o
   1   2   8     2424.24     2950.48    107.16 o
   2   2   8       81.49      117.92     13.87 o
   3   2   8        1.56       38.05     44.98 o
   4   2   8        1.45       -0.14     17.96 o
   5   2   8       87.23       85.73     21.62 o
   6   2   8        9.01       13.75     28.62 o
   7   2   8      485.92      542.94     65.18 o
  -8   3   8      281.57      258.99     42.20 o
  -7   3   8        0.02       -4.37     26.19 o
  -6   3   8       51.10       75.66     30.56 o
  -5   3   8      778.24      811.84     38.27 o
  -4   3   8      408.48      449.83     40.52 o
  -3   3   8     1132.79     1171.43     61.73 o
  -2   3   8      240.48      270.35     19.39 o
  -1   3   8     3416.81     4264.48    229.48 o
   0   3   8     6211.16     9176.27    466.10 o
   1   3   8     3072.02     3096.85     81.95 o
   2   3   8      161.22      224.17     18.50 o
   3   3   8      289.82      296.60     27.33 o
   4   3   8      118.27      127.63     21.36 o
   5   3   8     1892.54     1841.89     74.85 o
   6   3   8      191.05      200.96     36.39 o
   7   3   8      936.52     1005.42    117.86 o
  -8   4   8        5.70        2.91     32.01 o
  -7   4   8       60.68        8.73     29.10 o
  -6   4   8       75.25       94.58     32.01 o
  -5   4   8      239.87      233.10     32.85 o
  -4   4   8     1034.45     1018.59     50.43 o
  -3   4   8     1728.01     1668.75     53.43 o
  -2   4   8     1194.33     1177.38     40.93 o
  -1   4   8      653.50      676.59     27.12 o
   0   4   8     2651.06     3581.23    169.32 o
   1   4   8      282.26      264.94     17.54 o
   2   4   8      179.38      236.93     22.99 o
   3   4   8     1039.39     1010.12     49.20 o
   4   4   8      111.40      118.51     21.77 o
   5   4   8       15.97        6.55     22.47 o
   6   4   8      155.79      104.06     29.11 o
   7   4   8       10.86        7.28     48.02 o
  -8   5   8        0.05      -16.01     32.01 o
  -7   5   8      601.54      595.10     72.75 o
  -6   5   8      663.84      906.48     85.85 o
  -5   5   8      333.72      307.01     49.47 o
  -4   5   8     1661.58     1510.61     69.55 o
  -3   5   8      473.80      976.94     94.51 o
  -2   5   8      507.22      613.19     27.31 o
  -1   5   8     2179.39     2620.27    102.84 o
   0   5   8        5.95       16.61     10.54 o
   1   5   8      900.21      881.52     55.53 o
   2   5   8      711.16      708.14     31.67 o
   3   5   8     3000.03     3155.46    126.75 o
   4   5   8       27.46       28.96     19.17 o
   5   5   8      799.62      991.02    123.84 o
   6   5   8        0.04       42.60     27.00 o
   7   5   8       93.91       54.67     26.03 o
  -8   6   8      517.41      512.17     68.39 o
  -7   6   8      643.20      605.29     75.66 o
  -6   6   8       14.76       45.11     32.01 o
  -5   6   8       88.46      196.43     40.74 o
  -4   6   8       14.52       13.04     12.83 o
  -3   6   8     1674.52     1691.73     61.16 o
  -2   6   8     1744.29     1752.45     48.82 o
  -1   6   8     1122.62     1294.45     53.06 o
   0   6   8     4718.48     5781.77    300.41 o
   1   6   8       99.57      102.92     13.81 o
   2   6   8     1076.02     1204.96     47.22 o
   3   6   8       18.90       26.19     33.47 o
   4   6   8        1.38        4.55     20.85 o
   5   6   8      210.14      219.75     26.87 o
   6   6   8        0.10       70.18     33.43 o
   7   6   8        6.54        4.11     26.11 o
  -8   7   8       81.35       64.02     40.74 o
  -7   7   8        6.32        7.28     33.47 o
  -6   7   8      491.38      523.81     66.93 o
  -5   7   8      124.12      106.22     36.38 o
  -4   7   8     2253.94     2445.48     98.18 o
  -3   7   8      326.89      284.06     25.66 o
  -2   7   8      556.42      582.76     23.85 o
  -1   7   8      307.60      456.79     27.20 o
   0   7   8     2299.22     2806.65    145.09 o
   1   7   8      240.96      232.62     17.80 o
   2   7   8     1403.07     1511.96     55.54 o
   3   7   8       62.81       83.26     22.92 o
   4   7   8      466.56      454.57     38.75 o
   5   7   8       10.84       44.89     20.99 o
   6   7   8      508.76      557.49     59.15 o
   7   7   8      259.39      233.58     35.64 o
  -8   8   8      325.66      509.26     72.75 o
  -7   8   8      305.75      242.99     52.38 o
  -6   8   8      221.84      215.34     48.02 o
  -5   8   8      938.21      937.03     91.67 o
  -4   8   8      178.14      213.45     17.28 o
  -3   8   8     1168.54     1222.77     43.44 o
  -2   8   8     1657.58     1633.24     49.95 o
  -1   8   8        7.28        5.56     11.51 o
   0   8   8      532.54      572.28     30.11 o
   1   8   8      809.29      791.37     32.73 o
   2   8   8      687.17      862.42     38.58 o
   3   8   8      252.44      268.46     31.06 o
   4   8   8        1.15        7.12     24.73 o
   5   8   8        2.66        2.39     30.24 o
   6   8   8       73.55       59.07     28.83 o
   7   8   8      357.85      345.98     41.02 o
  -8   9   8       26.60       39.29     42.20 o
  -7   9   8      158.86      146.96     46.56 o
  -6   9   8      739.72      705.69     84.39 o
  -5   9   8      110.32       59.66     36.38 o
  -4   9   8        2.71        9.68     11.41 o
  -3   9   8     1398.33     1257.10     49.85 o
  -2   9   8     1914.80     1754.03     53.01 o
  -1   9   8      230.54      281.03     21.32 o
   0   9   8     2873.76     2917.70     88.80 o
   1   9   8       16.93       26.51     11.91 o
   2   9   8      407.20      405.56     26.62 o
   3   9   8      853.50      884.29     54.32 o
   4   9   8      283.17      349.04     54.22 o
   5   9   8     1507.71     1373.54    123.68 o
   6   9   8        6.29       -1.75     25.58 o
   7   9   8       74.67      108.80     32.72 o
  -8  10   8        4.47       13.10     40.74 o
  -7  10   8        0.10        1.46     34.92 o
  -6  10   8        8.62       -4.37     34.92 o
  -5  10   8      343.68      314.28     53.84 o
  -4  10   8     1505.96     1478.62     61.72 o
  -3  10   8       30.35       41.68     12.47 o
  -2  10   8       84.57       91.28     13.18 o
  -1  10   8       75.64       92.06     15.43 o
   0  10   8      213.10      253.97     20.58 o
   1  10   8       23.99       39.03     12.89 o
   2  10   8       25.33       31.83     14.88 o
   3  10   8       34.58       13.60     20.91 o
   4  10   8        0.41      -11.64     21.27 o
   5  10   8      260.03      238.62     56.75 o
   6  10   8      223.35      206.57     40.11 o
  -7  11   8       91.15      119.31     46.56 o
  -6  11   8      308.74      282.27     56.75 o
  -5  11   8      765.89      740.61     85.85 o
  -4  11   8      122.08      134.91     25.62 o
  -3  11   8      452.59      441.34     27.57 o
  -2  11   8      521.75      476.14     26.54 o
  -1  11   8      994.44      901.80     39.24 o
   0  11   8       12.18        9.48     13.25 o
   1  11   8     2608.37     2394.58     71.13 o
   2  11   8        5.29      -10.52     13.62 o
   3  11   8      962.69      836.58     60.72 o
   4  11   8      611.64      745.32     62.76 o
   5  11   8      700.91      793.78    103.31 o
   6  11   8      253.49      240.79     39.18 o
  -7  12   8      635.19      615.47     85.85 o
  -6  12   8        2.92      -34.92     34.92 o
  -5  12   8      204.62      256.08     53.84 o
  -4  12   8       99.15       93.50     21.17 o
  -3  12   8       42.84       38.04     13.56 o
  -2  12   8      386.19      428.43     32.97 o
  -1  12   8     1516.89     1403.00     57.84 o
   0  12   8      482.03      469.33     31.90 o
   1  12   8      226.92      214.12     25.35 o
   2  12   8      137.68      148.57     19.51 o
   3  12   8      631.03      629.01     45.05 o
   4  12   8       55.93       51.41     25.20 o
   5  12   8       18.53       40.17     31.07 o
   6  12   8       30.10       62.01     31.63 o
  -7  13   8      227.21      122.22     52.38 o
  -6  13   8       11.66      -34.92     34.92 o
  -5  13   8        2.42       17.46     37.83 o
  -4  13   8       14.77       19.10     20.62 o
  -3  13   8        2.87       15.61     15.84 o
  -2  13   8      100.36       87.86     24.48 o
  -1  13   8     2429.86     2266.82     83.28 o
   0  13   8     1514.25     1342.17     62.58 o
   1  13   8     1960.70     1743.02     80.45 o
   2  13   8     4427.95     4093.22    141.31 o
   3  13   8      396.00      460.05     38.20 o
   4  13   8      140.39      151.15     28.72 o
   5  13   8      176.46      179.25     41.00 o
   6  13   8      522.54      447.40     56.33 o
  -7  14   8      444.34      387.04     74.21 o
  -6  14   8       99.15       77.12     46.56 o
  -5  14   8      110.63      176.06     53.84 o
  -4  14   8        4.27      -21.83     21.83 o
  -3  14   8      267.02      259.05     32.30 o
  -2  14   8       22.47      -15.29     15.29 o
  -1  14   8        0.79       -7.27     13.94 o
   0  14   8     1108.94     1143.69     55.43 o
   1  14   8     4673.76     4159.21    162.59 o
   2  14   8      461.86      394.08     28.28 o
   3  14   8      189.89      169.16     25.41 o
   4  14   8       63.78       61.74     25.23 o
   5  14   8      597.36      646.58    101.85 o
   6  14   8        8.54       15.60     34.98 o
  -7  15   8     2456.65     2397.87    194.97 o
  -6  15   8      128.23      176.06     58.20 o
  -5  15   8      188.27      171.69     53.84 o
  -4  15   8        6.00       13.34     19.61 o
  -3  15   8       26.75       35.57     22.25 o
  -2  15   8     1250.04     1078.52     59.35 o
  -1  15   8        1.24       -5.10     15.58 o
   0  15   8     3181.28     2886.46    119.93 o
   1  15   8     2944.05     2946.48    122.85 o
   2  15   8      233.60      242.18     25.53 o
   3  15   8     1735.19     1640.52     70.32 o
   4  15   8      315.91      381.58     38.62 o
   5  15   8       14.06       21.83     33.53 o
   6  15   8      263.06      308.46     50.68 o
  -7  16   8      625.52      727.51    100.40 o
  -6  16   8       82.97       64.02     48.02 o
  -5  16   8      199.35      197.88     55.29 o
  -4  16   8      695.69      650.13     51.14 o
  -3  16   8        0.65      -14.20     27.65 o
  -2  16   8      457.38      449.13     48.59 o
  -1  16   8     2434.98     2129.55     81.72 o
   0  16   8      531.94      452.72     39.69 o
   1  16   8      507.83      500.74     56.64 o
   2  16   8     1918.71     1926.01     78.96 o
   3  16   8       50.05       75.60     23.21 o
   4  16   8      395.87      410.62     49.63 o
   5  16   8     1266.13     1197.07     91.50 o
   6  16   8      909.30      852.76     76.83 o
  -7  17   8       17.45        4.37     49.47 o
  -6  17   8      370.23      400.13     78.57 o
  -5  17   8     1049.48     1228.04    126.59 o
  -4  17   8       29.89       47.81     23.36 o
  -3  17   8       68.87       15.88     22.03 o
  -2  17   8     1870.80     1886.20     88.39 o
  -1  17   8       26.82       33.11     18.22 o
   0  17   8        9.11       -8.15     19.74 o
   1  17   8      298.67      322.51     47.45 o
   2  17   8      921.32      882.15     49.35 o
   3  17   8       47.91       16.20     32.19 o
   4  17   8      701.17      609.65     78.57 o
   5  17   8      504.43      534.20     61.73 o
  -6  18   8      101.49      164.42     58.20 o
  -5  18   8      599.04      651.85     91.67 o
  -4  18   8      411.21      393.70     42.25 o
  -3  18   8     1682.81     1677.49     95.50 o
  -2  18   8       25.25       15.28     21.45 o
  -1  18   8      690.45      710.76     49.93 o
   0  18   8       63.61       57.73     24.31 o
   1  18   8      105.26       63.89     24.88 o
   2  18   8      226.64      235.24     43.68 o
   3  18   8      237.61      199.11     28.35 o
   4  18   8     1772.04     1478.30    130.95 o
   5  18   8      446.18      453.97     72.75 o
  -6  19   8      166.14      200.79     64.02 o
  -5  19   8       65.30      170.24     58.20 o
  -4  19   8      438.54      517.60     48.89 o
  -3  19   8      145.20      168.17     50.93 o
  -2  19   8       92.36       44.06     24.58 o
  -1  19   8      493.64      477.69     41.67 o
   0  19   8      417.67      330.18     62.73 o
   1  19   8     3538.43     3196.64    133.92 o
   2  19   8        9.22        4.48     19.79 o
   3  19   8      750.07      637.71     46.50 o
   4  19   8       76.94      174.60     49.47 o
   5  19   8       20.42       65.48     48.02 o
  -6  20   8      192.31      138.23     64.02 o
  -5  20   8      129.72      167.24     92.39 o
  -4  20   8       39.59       58.65     31.28 o
  -3  20   8     1899.05     1937.46    108.96 o
  -2  20   8       23.59       35.73     26.74 o
  -1  20   8        4.73       -1.86     29.25 o
   0  20   8      417.06      502.83    105.49 o
   1  20   8      487.83      460.51     72.88 o
   2  20   8     1049.86      979.39     82.27 o
   3  20   8      531.78      426.58     44.75 o
   4  20   8       69.30       72.75     48.02 o
   5  20   8       19.29       14.55     45.11 o
  -6  21   8        3.93      -46.56     53.84 o
  -5  21   8       68.77       70.48     27.10 o
  -4  21   8      339.64      319.69     43.28 o
  -3  21   8      504.63      584.50    156.41 o
  -2  21   8      973.05      897.44    112.76 o
  -1  21   8     3449.48     3134.53    134.36 o
   0  21   8       62.36       73.82     26.89 o
   1  21   8      353.86      293.67     37.98 o
   2  21   8       70.67       68.60     33.22 o
   3  21   8      628.10      685.52     57.18 o
   4  21   8      441.72      491.80     77.12 o
   5  21   8       64.30       14.55     49.47 o
  -5  22   8      615.00      694.48     59.76 o
  -4  22   8       94.12      102.57     33.91 o
  -3  22   8      462.26      424.87     64.02 o
  -2  22   8       76.14      123.92     37.65 o
  -1  22   8       68.58       60.61     35.23 o
   0  22   8       78.88       47.55     26.40 o
   1  22   8       20.53      -23.80     23.80 o
   2  22   8       73.60       29.29     26.68 o
   3  22   8       16.88       -0.17     25.50 o
   4  22   8      247.92      225.53     59.66 o
  -5  23   8        2.22       -7.18     27.51 o
  -4  23   8      416.64      423.63     90.94 o
  -3  23   8     1572.96     1644.17    133.86 o
  -2  23   8       44.98       37.05     34.19 o
  -1  23   8      138.84       62.13     35.91 o
   0  23   8      334.15      395.88     43.17 o
   1  23   8      165.58      130.42     32.24 o
   2  23   8      375.73      255.93     42.15 o
   3  23   8       84.93       60.12     45.11 o
   4  23   8      856.38      944.31    107.67 o
  -5  24   8        1.11      -28.53     28.53 o
  -4  24   8      506.75      612.56     77.12 o
  -3  24   8       19.49      -30.56     37.83 o
  -2  24   8      574.84      605.37     65.12 o
  -1  24   8       57.37      103.71     39.30 o
   0  24   8      139.65      210.15     35.89 o
   1  24   8        1.62       33.24     28.36 o
   2  24   8        0.18       57.08     33.14 o
   3  24   8       27.76       48.52     26.00 o
   4  24   8      129.06      176.06     58.20 o
  -4  25   8        3.80       37.83     40.74 o
  -3  25   8       33.62       17.46     43.65 o
  -2  25   8       82.13      113.08     39.65 o
  -1  25   8        5.34       -2.73     34.59 o
   0  25   8      150.08      203.73     36.44 o
   1  25   8     1269.84     1511.28    100.21 o
   2  25   8      716.36      771.16     69.44 o
   3  25   8      103.88      -11.64     46.56 o
  -4  26   8       64.63       24.74     46.56 o
  -3  26   8       20.49      -37.83     37.83 o
  -2  26   8        0.01        0.50     37.23 o
  -1  26   8       26.71       28.56     48.02 o
   0  26   8       89.08       74.83     35.97 o
   1  26   8      230.70      200.00     76.39 o
   2  26   8       42.11       21.83     37.83 o
   3  26   8        2.14       -5.82     50.93 o
  -4  27   8       77.50      104.76     52.38 o
  -3  27   8      271.36      327.38     68.39 o
  -2  27   8        3.44      -43.65     43.65 o
  -1  27   8     1119.63     1060.71    119.31 o
   0  27   8       12.02       27.20     33.14 o
   1  27   8        6.96        5.77     46.56 o
   2  27   8       11.76       16.45     41.47 o
  -3  28   8      409.90      611.11     88.76 o
  -2  28   8       31.71       66.93     53.84 o
  -1  28   8        0.47        8.73     49.47 o
   0  28   8       28.40       19.11     35.39 o
   1  28   8       24.53       75.53     39.36 o
   2  28   8       29.01       36.09     34.46 o
  -2  29   8       12.46       49.47     49.47 o
  -1  29   8      126.85      176.06     68.39 o
   0  29   8      130.34      114.95     62.57 o
   1  29   8       67.29       63.49     42.15 o
  -1  30   8       44.02       80.03     62.57 o
  -5   0   9      263.15      276.45     40.74 o
  -1   0   9     1422.09     2075.66    131.54 o
   1   0   9     2787.04     2765.49    138.25 o
   3   0   9     1190.74     1192.85     79.61 o
   5   0   9      479.16      465.51     80.03 o
   7   0   9      448.08      532.54     93.12 o
  -7   1   9      416.32      461.24     55.29 o
  -6   1   9      501.37      556.91     40.09 o
  -5   1   9     2739.77     2579.15    120.89 o
  -4   1   9      218.34      247.36     21.27 o
  -3   1   9     6654.03     6684.61    197.42 o
  -2   1   9      120.74      179.87     19.27 o
  -1   1   9     5737.20     7199.18    233.32 o
   0   1   9      124.46      252.82     16.14 o
   1   1   9      759.67      729.24     33.89 o
   2   1   9      248.43      204.52     18.01 o
   3   1   9       13.23       41.30     22.05 o
   4   1   9      185.45      240.65     28.66 o
   5   1   9      433.00      414.32     35.28 o
   6   1   9       13.68      -20.06     20.06 o
   7   1   9        8.18       36.64     68.39 o
  -7   2   9       81.69       68.39     29.10 o
  -6   2   9      811.45      782.94     49.26 o
  -5   2   9      813.91      698.09     37.35 o
  -4   2   9      780.76      806.63     40.84 o
  -3   2   9       97.16      188.97     23.99 o
  -2   2   9      867.06      865.78     34.60 o
  -1   2   9     1437.78     1643.29    108.99 o
   0   2   9      126.86      222.08     22.12 o
   1   2   9      110.53       65.02     12.56 o
   2   2   9        0.19       11.82     13.57 o
   3   2   9     1014.37      946.84     49.24 o
   4   2   9      296.34      315.93     30.90 o
   5   2   9        6.03       12.17     27.67 o
   6   2   9        0.90       31.60     21.85 o
   7   2   9      924.56      868.91     83.34 o
  -8   3   9      110.63      158.60     37.83 o
  -7   3   9      374.18      398.68     53.84 o
  -6   3   9      555.69      711.51     71.30 o
  -5   3   9     1049.11     1007.76     51.65 o
  -4   3   9     1232.35     1143.14     50.60 o
  -3   3   9      369.75      405.58     28.14 o
  -2   3   9     1118.87     1089.85     39.68 o
  -1   3   9      132.71      137.67     14.14 o
   0   3   9      212.42      228.21     16.40 o
   1   3   9      623.48      690.07     29.64 o
   2   3   9       12.32       -6.18     11.94 o
   3   3   9       13.98        8.73     26.90 o
   4   3   9        1.58      -11.85     18.24 o
   5   3   9      260.78      321.41     31.91 o
   6   3   9     1699.68     1815.84     76.62 o
   7   3   9      258.39      258.77     66.93 o
  -8   4   9        6.61       -5.82     29.10 o
  -7   4   9      309.27      318.65     49.47 o
  -6   4   9      102.15      155.69     37.83 o
  -5   4   9      713.00      648.61     35.24 o
  -4   4   9       86.52      103.87     16.03 o
  -3   4   9       36.27       29.00     17.17 o
  -2   4   9     1811.15     1890.06     60.75 o
  -1   4   9      165.86      189.43     16.00 o
   0   4   9      435.34      539.27     40.99 o
   1   4   9       70.85       82.54     14.00 o
   2   4   9      652.69      677.63     35.67 o
   3   4   9      652.80      584.12     38.64 o
   4   4   9      928.05      904.75     50.69 o
   5   4   9     1426.14     1588.31     71.46 o
   6   4   9      974.99     1069.47     69.72 o
   7   4   9      446.42      421.94     47.09 o
  -8   5   9      116.30       46.56     36.38 o
  -7   5   9      219.77      251.72     48.02 o
  -6   5   9      337.22      291.00     50.93 o
  -5   5   9      406.84      380.81     26.84 o
  -4   5   9       37.18       44.78     14.67 o
  -3   5   9        4.32        1.56     13.86 o
  -2   5   9     2019.68     1969.10     58.24 o
  -1   5   9       35.67       46.17     11.71 o
   0   5   9      184.89      226.86     17.70 o
   1   5   9      905.93      908.80     34.14 o
   2   5   9      923.36      919.03     41.82 o
   3   5   9       45.49      119.98     32.05 o
   4   5   9      155.76      139.19     28.77 o
   5   5   9     1287.40     1312.53     63.59 o
   6   5   9      220.66      168.14     42.63 o
  -8   6   9        1.38      -23.28     33.47 o
  -7   6   9       76.38       30.56     33.47 o
  -6   6   9       24.47       59.66     33.47 o
  -5   6   9        6.25       -8.65     13.70 o
  -4   6   9      259.13      278.55     23.44 o
  -3   6   9      931.14     1029.06     48.43 o
  -2   6   9      106.86      141.96     25.13 o
  -1   6   9      531.16      543.10     26.18 o
   0   6   9      151.41      204.62     17.92 o
   1   6   9     2801.85     2547.42     75.13 o
   2   6   9     1372.75     1444.03     66.85 o
   3   6   9     2210.63     2049.23    113.04 o
   4   6   9     2232.28     2098.53     84.12 o
   5   6   9      455.54      445.07     70.57 o
   6   6   9      566.23      696.12    115.38 o
  -8   7   9       88.07       56.75     42.20 o
  -7   7   9      320.91      295.37     53.84 o
  -6   7   9       68.98        2.91     32.01 o
  -5   7   9     2333.16     2282.10    110.17 o
  -4   7   9      276.57      312.90     25.74 o
  -3   7   9      995.54      989.90     71.45 o
  -2   7   9       75.93       96.21     12.88 o
  -1   7   9      473.56      437.52     26.44 o
   0   7   9      336.10      393.90     23.19 o
   1   7   9      303.67      289.43     20.95 o
   2   7   9      508.86      633.59     57.77 o
   3   7   9     1411.99     1891.21    177.04 o
   4   7   9       40.05       30.02     22.22 o
   5   7   9       85.26       30.28     25.95 o
   6   7   9       17.98       64.02     36.01 o
  -8   8   9      112.06       32.01     40.74 o
  -7   8   9       10.38        7.28     33.47 o
  -6   8   9      502.85      423.41     62.57 o
  -5   8   9      155.82      202.50     23.77 o
  -4   8   9       61.54       62.13     17.46 o
  -3   8   9      330.18      329.68     26.22 o
  -2   8   9        2.59       -2.32     10.90 o
  -1   8   9      869.64      909.90     68.15 o
   0   8   9      150.94      140.47     16.25 o
   1   8   9     1643.68     1551.99     51.65 o
   2   8   9       65.01       73.44     19.19 o
   3   8   9     1549.08     1737.86     88.27 o
   4   8   9       81.09       84.15     26.26 o
   5   8   9       33.69       65.54     24.02 o
   6   8   9      192.81      201.18     43.21 o
  -7   9   9     1001.08      967.59    101.85 o
  -6   9   9      159.98      145.50     43.65 o
  -5   9   9      885.53      982.14     96.03 o
  -4   9   9     1444.88     1419.03     61.33 o
  -3   9   9      841.87      809.11     43.08 o
  -2   9   9      667.89      684.52     43.56 o
  -1   9   9      131.01      152.15     18.56 o
   0   9   9      375.58      358.72     24.54 o
   1   9   9     1078.59      993.70     39.48 o
   2   9   9     1206.60     1156.88     48.49 o
   3   9   9       38.74       92.43     26.01 o
   4   9   9     1803.48     1886.08     90.35 o
   5   9   9      264.14      227.74     30.09 o
   6   9   9       28.91      -24.32     26.91 o
  -7  10   9        1.78       50.93     42.20 o
  -6  10   9        2.16       18.92     36.38 o
  -5  10   9      131.89      171.69     48.02 o
  -4  10   9       95.21       74.67     15.57 o
  -3  10   9       80.21       40.10     32.74 o
  -2  10   9     1542.34     1482.02     70.13 o
  -1  10   9     1109.89     1086.64     45.24 o
   0  10   9      278.48      262.66     27.30 o
   1  10   9      104.94       95.20     17.18 o
   2  10   9     1077.17     1024.18     45.81 o
   3  10   9       13.09       22.13     23.12 o
   4  10   9      599.87      684.88     51.77 o
   5  10   9      960.12      902.33     68.99 o
   6  10   9      818.99      881.80     66.29 o
  -7  11   9        6.00       61.11     42.20 o
  -6  11   9      335.15      414.68     68.39 o
  -5  11   9       74.08       40.74     37.83 o
  -4  11   9       99.93       87.02     22.61 o
  -3  11   9     1715.77     1757.96     93.63 o
  -2  11   9     1699.93     1492.49     71.34 o
  -1  11   9     1718.25     1765.65     68.81 o
   0  11   9     1797.34     1665.32     66.82 o
   1  11   9     1138.45     1056.83     46.61 o
   2  11   9      250.33      260.97     24.47 o
   3  11   9     1174.88     1145.81     56.44 o
   4  11   9       43.58       45.19     30.20 o
   5  11   9      996.62     1088.16     63.26 o
   6  11   9      367.70      333.88     43.99 o
  -7  12   9       17.49       -2.91     37.83 o
  -6  12   9       86.30      139.68     48.02 o
  -5  12   9       84.38       75.66     43.65 o
  -4  12   9      292.99      353.02     35.23 o
  -3  12   9     1354.41     1361.84    110.58 o
  -2  12   9      620.84      604.13     45.54 o
  -1  12   9      109.24      131.58     20.00 o
   0  12   9     1483.37     1377.38     59.48 o
   1  12   9      251.57      224.47     24.78 o
   2  12   9       58.61       49.86     18.59 o
   3  12   9       42.84      166.85     28.77 o
   4  12   9      638.22      678.67     62.73 o
   5  12   9      264.26      342.74     49.99 o
   6  12   9      194.65      169.83     38.48 o
  -7  13   9       24.27       46.56     43.65 o
  -6  13   9      540.64      499.07     80.03 o
  -5  13   9       21.83       32.01     37.83 o
  -4  13   9      365.39      345.94     37.10 o
  -3  13   9      672.23      643.44     61.84 o
  -2  13   9      580.86      579.73     42.79 o
  -1  13   9      122.26       72.54     29.61 o
   0  13   9      117.41      121.34     21.72 o
   1  13   9      127.07       93.52     21.11 o
   2  13   9       20.02       18.22     18.72 o
   3  13   9     2941.02     2796.44    122.53 o
   4  13   9       35.69       17.38     26.59 o
   5  13   9      185.90      177.49     41.58 o
   6  13   9       53.83       53.86     32.89 o
  -7  14   9      106.34      229.89     59.66 o
  -6  14   9      105.45      129.50     50.93 o
  -5  14   9      247.21      263.36     59.66 o
  -4  14   9        1.16      -18.51     18.51 o
  -3  14   9      530.34      457.72     42.64 o
  -2  14   9      314.73      380.90     37.65 o
  -1  14   9      715.87      736.04     42.57 o
   0  14   9      358.15      375.57     36.57 o
   1  14   9     3206.06     3016.46    126.13 o
   2  14   9      344.00      347.42     30.83 o
   3  14   9       71.71       74.40     23.04 o
   4  14   9       52.01       88.16     34.09 o
   5  14   9      561.79      511.05     69.11 o
   6  14   9      349.74      322.04     93.85 o
  -7  15   9       83.35      180.42     58.20 o
  -6  15   9       75.14       33.47     45.11 o
  -5  15   9      276.88      206.61     56.75 o
  -4  15   9        0.76      -13.51     26.19 o
  -3  15   9      773.52      859.75     60.81 o
  -2  15   9       19.92       27.22     20.61 o
  -1  15   9     3620.35     3124.03    134.23 o
   0  15   9     1176.42     1087.13     62.03 o
   1  15   9     3626.92     3314.49    135.92 o
   2  15   9     2162.51     2130.07     85.82 o
   3  15   9      552.56      564.85     44.54 o
   4  15   9      979.61     1053.83     66.92 o
   5  15   9       32.01       -9.40     33.14 o
   6  15   9        3.84       30.56     68.39 o
  -7  16   9       56.24       69.84     49.47 o
  -6  16   9       37.80      -10.19     45.11 o
  -5  16   9       67.59       77.06     41.47 o
  -4  16   9      314.65      319.73     38.49 o
  -3  16   9        2.03      -10.95     20.45 o
  -2  16   9      849.42      817.35     56.16 o
  -1  16   9      169.18      185.17     23.88 o
   0  16   9     1552.91     1281.82     68.57 o
   1  16   9       59.76       55.73     29.94 o
   2  16   9      478.34      482.39     36.77 o
   3  16   9      615.51      592.45     46.90 o
   4  16   9      497.62      434.92     50.92 o
   5  16   9      231.72      291.60     49.99 o
  -6  17   9       65.12       64.02     55.29 o
  -5  17   9      253.82      329.66     66.20 o
  -4  17   9      233.05      233.93     35.65 o
  -3  17   9     1546.86     1613.41     93.02 o
  -2  17   9      616.43      572.92     48.10 o
  -1  17   9      630.82      771.46     52.34 o
   0  17   9        6.99        9.43     24.87 o
   1  17   9      103.28       50.04     24.56 o
   2  17   9      941.94      788.90     47.95 o
   3  17   9     4113.18     3675.77    154.14 o
   4  17   9      524.64      527.59     55.04 o
   5  17   9       25.93      116.40     53.84 o
  -6  18   9       33.88       16.01     49.47 o
  -5  18   9       28.30        8.93     23.96 o
  -4  18   9      939.90      889.43    135.32 o
  -3  18   9        0.03      187.38     32.86 o
  -2  18   9      671.87      575.81     46.76 o
  -1  18   9      724.29      746.79     52.98 o
   0  18   9      514.20      585.17     60.76 o
   1  18   9      138.50      132.18     52.18 o
   2  18   9       32.76       26.93     24.04 o
   3  18   9      186.91      205.09     30.98 o
   4  18   9     1249.19     1373.54    130.95 o
   5  18   9      646.86      749.34     96.03 o
  -6  19   9      734.08      749.34    107.67 o
  -5  19   9     1253.42     1170.56     75.60 o
  -4  19   9      301.49      352.27     47.29 o
  -3  19   9      107.57      138.18     31.27 o
  -2  19   9      180.48      156.41     33.09 o
  -1  19   9      595.49      591.90     61.11 o
   0  19   9     1921.21     1900.47    161.58 o
   1  19   9      241.02      165.81     31.17 o
   2  19   9       17.51       -7.20     24.31 o
   3  19   9      141.42      137.96     29.48 o
   4  19   9       51.85       -2.91     42.20 o
   5  19   9     1490.54     1190.21    125.13 o
  -6  20   9       62.35      -45.11     46.56 o
  -5  20   9       21.83       50.62     27.31 o
  -4  20   9      372.57      383.76     45.11 o
  -3  20   9      685.92      760.10     63.80 o
  -2  20   9      233.74      196.14     40.54 o
  -1  20   9      936.72      868.32     74.46 o
   0  20   9        0.47       13.81     24.31 o
   1  20   9      386.69      318.42     38.94 o
   2  20   9      602.96      537.71     47.89 o
   3  20   9       60.83       65.76     25.79 o
   4  20   9      116.23      123.68     52.38 o
  -6  21   9      288.56      275.00     71.30 o
  -5  21   9       57.99       40.17     26.88 o
  -4  21   9       46.15       22.60     62.57 o
  -3  21   9     1424.54     1468.62    171.69 o
  -2  21   9      336.07      368.62     51.14 o
  -1  21   9       15.17       -7.62     29.74 o
   0  21   9      293.78      217.97     40.06 o
   1  21   9      291.55      251.97     37.52 o
   2  21   9      582.89      621.50     52.78 o
   3  21   9       32.58       25.12     28.99 o
   4  21   9      418.40      432.14     74.21 o
  -5  22   9      408.36      361.18     46.56 o
  -4  22   9      757.13      721.19    168.78 o
  -3  22   9     1376.67     1441.93    123.68 o
  -2  22   9       12.20       21.83     31.80 o
  -1  22   9      770.67      668.09     74.21 o
   0  22   9      377.06      412.73     44.16 o
   1  22   9      360.03      323.42     41.94 o
   2  22   9        7.35      -20.77     25.35 o
   3  22   9      346.92      372.81     43.92 o
   4  22   9       53.40       53.84     48.02 o
  -5  23   9      493.49      590.54     58.38 o
  -4  23   9       78.46       79.90     49.47 o
  -3  23   9       32.64      -26.19     36.38 o
  -2  23   9        5.45       24.90     33.27 o
  -1  23   9      788.21      890.50     80.76 o
   0  23   9        3.60        8.67     25.66 o
   1  23   9      112.68      163.66     35.05 o
   2  23   9      103.18      100.49     32.26 o
   3  23   9      526.17      553.22     54.69 o
   4  23   9       90.84      146.96     55.29 o
  -5  24   9      727.91      680.05     62.44 o
  -4  24   9       32.69       75.66     43.65 o
  -3  24   9      148.99      138.23     50.93 o
  -2  24   9        0.81       20.14     34.24 o
  -1  24   9      542.23      558.17     64.97 o
   0  24   9       24.14       36.68     29.52 o
   1  24   9      600.24      631.70     55.73 o
   2  24   9      265.13      285.41     46.30 o
   3  24   9       80.52       68.60     30.76 o
  -4  25   9      258.79      162.96     55.29 o
  -3  25   9      149.43      129.50     53.84 o
  -2  25   9       77.65       44.50     38.93 o
  -1  25   9        7.20       -6.46     37.89 o
   0  25   9       37.47       72.34     31.53 o
   1  25   9      367.61      421.51     48.20 o
   2  25   9       98.13       81.48     38.07 o
   3  25   9        1.79      -10.29     26.88 o
  -4  26   9        0.26      135.32     52.38 o
  -3  26   9      110.76      135.32     53.84 o
  -2  26   9      107.92       38.38     64.02 o
  -1  26   9      106.13      134.98     46.29 o
   0  26   9      642.85      692.78     92.39 o
   1  26   9        0.73       23.35     33.43 o
   2  26   9      354.05      285.01     47.83 o
  -3  27   9       32.94       62.57     50.93 o
  -2  27   9      265.64      235.69     54.10 o
  -1  27   9       54.85       33.13     55.29 o
   0  27   9      253.03      346.29     75.66 o
   1  27   9       44.04       -1.28     34.80 o
   2  27   9        1.96       19.83     35.97 o
  -2  28   9      110.25      152.78     61.11 o
  -1  28   9        0.05      -36.38     48.02 o
   0  28   9      361.84      389.95     82.94 o
   1  28   9       74.68      113.80     42.88 o
  -1  29   9       25.32       32.01     55.29 o
   0  29   9       23.88       98.94     62.57 o
  -6   0  10      543.60      531.08     59.66 o
  -4   0  10        0.14        1.46     21.83 o
  -2   0  10      475.49      453.00     43.28 o
   0   0  10      142.23      145.77     21.53 o
   2   0  10      941.33      903.45     56.53 o
   4   0  10      942.04      762.52     68.84 o
   6   0  10      558.92      602.47     77.84 o
  -7   1  10      130.71       94.58     30.56 o
  -6   1  10      174.34      173.26     37.10 o
  -5   1  10      169.01      130.91     24.16 o
  -4   1  10      234.25      300.19     31.89 o
  -3   1  10      335.30      328.83     49.47 o
  -2   1  10       52.77       43.78     15.35 o
  -1   1  10        0.05        2.92     12.64 o
   0   1  10        1.27       -8.07     10.70 o
   1   1  10      207.04      180.13     16.59 o
   2   1  10      100.20      131.58     19.25 o
   3   1  10       40.80       31.46     20.50 o
   4   1  10       44.02       22.51     21.50 o
   5   1  10      577.11      579.86     47.47 o
   6   1  10       57.18       31.31     24.66 o
  -7   2  10      396.51      523.81     62.57 o
  -6   2  10       45.01       72.02     19.55 o
  -5   2  10      783.17      746.78     49.39 o
  -4   2  10     1017.92      883.08     61.11 o
  -3   2  10     1484.85     1388.03     76.11 o
  -2   2  10      106.68       57.29     15.60 o
  -1   2  10      808.52      836.92     59.54 o
   0   2  10     1470.77     1758.16     71.04 o
   1   2  10      258.37      251.58     23.15 o
   2   2  10       77.22       88.57     16.88 o
   3   2  10      301.01      298.91     29.55 o
   4   2  10      312.99      317.79     32.87 o
   5   2  10      505.42      500.27     41.28 o
   6   2  10     2325.60     2192.31     90.91 o
  -8   3  10      331.16      333.20     49.47 o
  -7   3  10      647.87      669.31     71.30 o
  -6   3  10      297.53      339.86     42.20 o
  -5   3  10      280.93      286.80     30.03 o
  -4   3  10       63.61       44.83     18.85 o
  -3   3  10        1.54       46.56     65.48 o
  -2   3  10      734.07      727.02     44.81 o
  -1   3  10      773.84      961.16     74.94 o
   0   3  10        0.48       22.62     11.82 o
   1   3  10      283.59      318.25     24.03 o
   2   3  10       71.94       75.43     16.43 o
   3   3  10      444.53      493.45     43.20 o
   4   3  10      232.59      234.29     29.43 o
   5   3  10      232.57      240.54     31.05 o
   6   3  10      185.00      170.86     29.43 o
  -8   4  10       56.73       36.38     33.47 o
  -7   4  10     1133.99     1102.91     97.49 o
  -6   4  10       96.73       74.21     32.01 o
  -5   4  10      464.50      505.17     41.00 o
  -4   4  10      348.13      480.38     72.02 o
  -3   4  10      509.07      518.79     94.58 o
  -2   4  10       23.09       17.56     16.63 o
  -1   4  10     1361.86     1616.93     74.10 o
   0   4  10       60.38       85.98     14.75 o
   1   4  10      182.00      158.73     17.16 o
   2   4  10     1941.16     1798.70     65.45 o
   3   4  10     3285.81     3066.61    111.51 o
   4   4  10     1613.05     1513.26     92.41 o
   5   4  10       32.09       85.65     25.58 o
   6   4  10      786.85      974.65     56.27 o
  -8   5  10      300.21      234.26     48.02 o
  -7   5  10      768.89      747.88     80.03 o
  -5   5  10       12.86      -21.83     21.83 o
  -4   5  10      926.00      912.38     95.30 o
  -3   5  10      264.27      299.87     33.33 o
  -2   5  10      298.16      292.16     28.82 o
  -1   5  10      570.37      703.74     52.48 o
   0   5  10       21.07        0.30     11.25 o
   1   5  10      770.79      798.99     33.94 o
   2   5  10      192.76      167.91     33.91 o
   3   5  10     2228.27     2343.96    225.99 o
   4   5  10      436.49      483.24     45.55 o
   5   5  10      213.07      223.51     32.11 o
   6   5  10      646.89      706.45     71.86 o
  -8   6  10       58.62       18.92     37.83 o
  -7   6  10      200.72      157.14     42.20 o
  -6   6  10      760.03      851.19     85.85 o
  -5   6  10      347.76      339.12     74.93 o
  -4   6  10       35.55       39.02     20.04 o
  -3   6  10      338.69      366.33     36.65 o
  -2   6  10     1544.41     1434.63     67.83 o
  -1   6  10      197.83      239.80     21.30 o
   0   6  10     2288.88     2603.65    153.24 o
   1   6  10      542.11      533.56     29.57 o
   2   6  10       74.38       86.64     22.62 o
   3   6  10     1319.62     1888.09    150.77 o
   4   6  10     2362.95     2339.60     93.78 o
   5   6  10      323.78      326.69     34.84 o
   6   6  10      137.59      107.67     76.39 o
  -7   7  10      111.74       88.76     40.74 o
  -6   7  10     1244.33     1161.11    106.22 o
  -5   7  10        1.09       -5.20     17.46 o
  -4   7  10      303.88      392.86     48.02 o
  -3   7  10      155.13      216.03     31.28 o
  -2   7  10      325.65      332.50     41.68 o
  -1   7  10       91.44       48.48     15.58 o
   0   7  10      758.35      890.88     50.16 o
   1   7  10      379.86      378.50     29.28 o
   2   7  10     4895.08     4528.42    139.26 o
   3   7  10      315.83      365.21     65.48 o
   4   7  10     1427.11     1448.31     86.32 o
   5   7  10      132.06       92.89     28.56 o
   6   7  10        1.48        9.55     29.09 o
  -7   8  10      135.40       61.11     40.74 o
  -6   8  10      275.02      295.37     55.29 o
  -5   8  10      259.48      318.37     32.56 o
  -4   8  10     2779.47     2792.91    170.24 o
  -3   8  10      176.81      181.30     28.66 o
  -2   8  10      387.59      412.99     36.34 o
  -1   8  10      438.69      472.73     29.93 o
   0   8  10     1792.77     1934.45     76.90 o
   1   8  10     2084.70     1895.37     78.63 o
   2   8  10     2038.97     2632.39    402.31 o
   3   8  10      175.64      216.40     32.99 o
   4   8  10      840.14      816.85     71.37 o
   5   8  10       65.00       93.90     27.53 o
   6   8  10      566.06      449.22     85.12 o
  -7   9  10      425.00      423.41     68.39 o
  -6   9  10       18.24        0.00     36.38 o
  -5   9  10        2.05       12.41     38.56 o
  -4   9  10      252.14      288.67     33.21 o
  -3   9  10       85.71       41.16     20.95 o
  -2   9  10       29.41      -14.98     20.82 o
  -1   9  10        2.33      -12.39     18.07 o
   0   9  10     4659.44     4843.45    146.23 o
   1   9  10      897.87      859.83     42.33 o
   2   9  10     1330.34     1673.52    136.93 o
   3   9  10      900.78      951.13     61.78 o
   4   9  10     1347.85     1381.83     76.84 o
   5   9  10      399.98      425.51     40.04 o
   6   9  10     1086.46      992.25     86.13 o
  -7  10  10      617.02      464.15     71.30 o
  -6  10  10       39.59       -5.82     39.29 o
  -5  10  10      253.00      310.99     51.65 o
  -4  10  10      101.31       93.94     24.12 o
  -3  10  10      470.01      499.18     45.09 o
  -2  10  10     1585.42     1434.21     70.70 o
  -1  10  10     4868.15     4773.34    158.09 o
   0  10  10      181.26      189.90     24.54 o
   1  10  10     2006.35     1798.08     74.75 o
   2  10  10       13.61        6.60     15.71 o
   3  10  10      126.80      175.97     26.91 o
   4  10  10      515.20      594.22     50.68 o
   5  10  10       77.74       88.45     27.76 o
   6  10  10      583.58      486.80     52.75 o
  -7  11  10       11.53       11.64     40.74 o
  -6  11  10        2.63       55.29     40.74 o
  -5  11  10     1471.38     1497.45     81.80 o
  -4  11  10       76.36       73.46     22.88 o
  -3  11  10     1150.00     1079.21     68.36 o
  -2  11  10     2640.77     2426.65    104.34 o
  -1  11  10      701.79      732.35     57.96 o
   0  11  10       75.67       44.64     19.27 o
   1  11  10      128.22      151.06     24.32 o
   2  11  10      582.46      602.34     36.56 o
   3  11  10      217.58      192.62     31.50 o
   4  11  10      281.86      270.53     67.19 o
   5  11  10       73.33       46.84     34.46 o
   6  11  10      281.81      253.39     43.69 o
  -7  12  10       14.03       61.11     46.56 o
  -6  12  10      303.06      315.74     64.02 o
  -5  12  10      748.35      816.79     88.76 o
  -4  12  10     1347.84     1318.68     88.76 o
  -3  12  10      742.69      617.58     51.34 o
  -2  12  10     5130.74     4869.56    187.69 o
  -1  12  10     1136.93     1199.15     56.28 o
   0  12  10      637.59      585.13     39.19 o
   1  12  10       46.60       62.39     20.21 o
   2  12  10      407.96      356.32     32.67 o
   3  12  10      173.10      150.63     26.95 o
   4  12  10       30.28       54.01     34.57 o
   5  12  10      192.12      204.20     36.00 o
   6  12  10       87.02       97.80     42.88 o
  -7  13  10      211.46      167.33     56.75 o
  -6  13  10       10.40      -26.19     37.83 o
  -5  13  10       95.27       68.39     21.34 o
  -4  13  10        7.10       16.21     26.92 o
  -3  13  10     2517.49     2413.23    141.86 o
  -2  13  10        1.03      -11.79     18.63 o
  -1  13  10     6321.35     6153.76    200.62 o
   0  13  10     1778.73     1640.78     80.61 o
   1  13  10       31.22       24.74     19.83 o
   2  13  10       64.20       67.65     22.49 o
   3  13  10      974.75      928.44     61.86 o
   4  13  10       26.49       32.47     34.46 o
   5  13  10       36.84       39.54     28.05 o
  -7  14  10        0.50       18.92     42.20 o
  -6  14  10      458.49      538.36     82.94 o
  -5  14  10       56.05       61.58     22.25 o
  -4  14  10      722.67      732.85     56.28 o
  -3  14  10      131.58      122.17     61.11 o
  -2  14  10     1306.33     1344.25     71.55 o
  -1  14  10        0.06       13.92     18.53 o
   0  14  10     6413.77     5833.87    237.14 o
   1  14  10     1533.20     1320.16     70.98 o
   2  14  10     1449.74     1259.09     62.01 o
   3  14  10        9.36       -6.15     29.91 o
   4  14  10      287.99      314.74     48.22 o
   5  14  10      254.97      310.02     52.62 o
  -7  15  10      183.74      141.14     58.20 o
  -6  15  10       13.64      -26.19     40.74 o
  -5  15  10       91.85      101.31     77.84 o
  -4  15  10      563.03      608.46     52.44 o
  -3  15  10      296.27      251.59     35.65 o
  -2  15  10      227.59      264.69     32.39 o
  -1  15  10        1.15       18.73     22.46 o
   0  15  10      591.30      613.47     48.93 o
   1  15  10     1421.56     1226.18     66.46 o
   2  15  10      183.74      125.82     29.30 o
   3  15  10      218.90      186.11     32.24 o
   4  15  10      110.52      118.38     48.74 o
   5  15  10        2.52       16.01     48.02 o
  -6  16  10       95.22      146.96     56.75 o
  -5  16  10      798.62      714.78    117.13 o
  -4  16  10      333.70      391.05     41.95 o
  -3  16  10     1108.57     1065.70     71.99 o
  -2  16  10      909.26      766.55     83.39 o
  -1  16  10     3386.39     2867.81    153.49 o
   0  16  10      200.54      143.72     35.74 o
   1  16  10      753.88      737.19     46.35 o
   2  16  10     1505.44     1447.16     79.73 o
   3  16  10      175.65      179.05     31.43 o
   4  16  10     2179.24     2208.96    128.50 o
   5  16  10       27.61      -26.19     43.65 o
  -6  17  10       53.71      113.49     56.75 o
  -5  17  10      297.17      362.54     40.07 o
  -4  17  10      325.34      365.11     42.63 o
  -3  17  10      745.41      877.03    114.22 o
  -2  17  10     1052.07     1100.40     66.55 o
  -1  17  10      921.33      921.68     74.39 o
   0  17  10       36.68       54.65     23.62 o
   1  17  10      676.21      629.75     43.72 o
   2  17  10     1963.28     1780.04     91.13 o
   3  17  10     2279.37     2092.63    126.97 o
   4  17  10      574.60      581.33     62.76 o
   5  17  10       92.54       80.03     49.47 o
  -6  18  10       13.54        2.91     49.47 o
  -5  18  10      892.97      938.45     67.26 o
  -4  18  10       78.90       95.65     34.92 o
  -3  18  10     2823.10     2467.29    130.36 o
  -2  18  10      591.16      580.70     49.16 o
  -1  18  10      184.88      201.19     40.07 o
   0  18  10      853.22      742.50     54.37 o
   1  18  10     2602.04     2203.31    103.75 o
   2  18  10      322.39      359.75     40.40 o
   3  18  10       54.46       94.84     28.24 o
   4  18  10      483.11      429.77     86.57 o
   5  18  10      536.13      464.15     80.03 o
  -6  19  10      214.36      235.71     69.84 o
  -5  19  10     1066.30     1060.27     73.64 o
  -4  19  10      243.17      225.64     37.76 o
  -3  19  10       48.88       36.03     27.55 o
  -2  19  10      209.92      177.83     85.85 o
  -1  19  10      115.13      110.00     36.32 o
   0  19  10     1314.39     1087.08     67.18 o
   1  19  10       81.33       50.96     28.82 o
   2  19  10      140.60      111.45     39.23 o
   3  19  10      101.97       87.20     27.76 o
   4  19  10      331.28      381.22     72.75 o
  -6  20  10       75.43       64.02     56.75 o
  -5  20  10     1562.27     1657.89     98.24 o
  -4  20  10       95.91       67.45     31.11 o
  -3  20  10      165.63      121.00     32.30 o
  -2  20  10       27.03       46.97     32.81 o
  -1  20  10     2197.45     1853.87    116.33 o
   0  20  10      469.39      393.25     42.41 o
   1  20  10      662.96      481.90    112.76 o
   2  20  10      945.59      925.92     64.81 o
   3  20  10      730.30      680.78     53.77 o
   4  20  10      103.34       66.93     50.93 o
  -5  21  10       32.99       51.51     37.10 o
  -4  21  10      199.55      235.52     64.02 o
  -3  21  10       11.63       59.66     40.74 o
  -2  21  10     1366.08     1328.97    147.68 o
  -1  21  10      640.96      581.05     63.63 o
   0  21  10       18.56       13.60     24.79 o
   1  21  10       12.24       -7.35     26.10 o
   2  21  10       92.24      100.78     31.40 o
   3  21  10        1.99       -4.59     25.61 o
   4  21  10      478.57      416.14     75.66 o
  -5  22  10      347.90      333.45     50.20 o
  -4  22  10       43.61       66.54     33.91 o
  -3  22  10      497.70      464.15     69.84 o
  -2  22  10        2.45      -17.56     31.80 o
  -1  22  10      147.34      132.31     42.68 o
   0  22  10      208.85      233.01     68.98 o
   1  22  10      583.38      557.17     53.03 o
   2  22  10      269.45      282.63     39.77 o
   3  22  10      268.93      197.51     34.31 o
  -5  23  10       34.05       27.98     34.19 o
  -4  23  10      217.62      394.31     65.48 o
  -3  23  10      884.64      934.12    103.31 o
  -2  23  10      131.79      151.97     44.92 o
  -1  23  10      199.62      166.59     50.20 o
   0  23  10       28.89       60.92     34.25 o
   1  23  10       18.16      -27.55     27.55 o
   2  23  10       45.00      125.79     34.02 o
   3  23  10       42.05       47.05     31.70 o
  -4  24  10       86.59      110.58     50.93 o
  -3  24  10      357.11      340.47     65.48 o
  -2  24  10       51.07       99.17     41.86 o
  -1  24  10        0.03       30.61     39.83 o
   0  24  10      288.14      364.14     58.72 o
   1  24  10      277.44      330.96     45.20 o
   2  24  10      278.16      220.61     39.16 o
   3  24  10        9.05        4.49     29.62 o
  -4  25  10      108.44      177.51     55.29 o
  -3  25  10       92.36       56.75     48.02 o
  -2  25  10       18.14       29.30     43.65 o
  -1  25  10      129.43      180.98     49.20 o
   0  25  10       79.08      120.70     45.75 o
   1  25  10       39.47       19.73     31.70 o
   2  25  10        0.83      -28.47     33.43 o
  -3  26  10       38.74       11.64     46.56 o
  -2  26  10        4.80       53.48     90.21 o
  -1  26  10      783.58      766.04    158.60 o
   0  26  10       44.81       62.00     49.47 o
   1  26  10       86.01       49.48     35.64 o
   2  26  10      141.85      130.58     42.61 o
  -2  27  10       99.69       47.58     44.84 o
  -1  27  10      658.65      780.56    169.51 o
   0  27  10        1.37       -3.06     69.11 o
   1  27  10        0.02       19.90     38.03 o
  -2  28  10      607.67      558.73    129.50 o
  -1  28  10       14.93       55.93     46.03 o
   0  28  10       32.79      -50.93     50.93 o
  -7   0  11      116.37      142.59     37.83 o
  -5   0  11      319.00      323.01     46.56 o
  -3   0  11      742.95      983.59     88.76 o
  -1   0  11      372.04      516.33     73.69 o
   1   0  11      470.48      481.92     36.04 o
   3   0  11      133.63      142.62     36.43 o
   5   0  11      163.77      109.18     41.47 o
  -7   1  11       13.98      -10.80     19.47 o
  -6   1  11        0.19       -5.74     17.98 o
  -5   1  11      385.58      341.36     61.84 o
  -4   1  11        2.52       25.76     19.01 o
  -3   1  11      967.77      904.45     66.93 o
  -2   1  11      543.91      518.05     40.76 o
  -1   1  11     1383.30     1400.31     95.98 o
   0   1  11       88.79      120.79     14.99 o
   1   1  11      553.27      623.73     29.36 o
   2   1  11      475.68      452.62     33.16 o
   3   1  11      741.46      703.49     45.83 o
   4   1  11       63.25       86.00     26.04 o
   5   1  11       99.15       86.31     30.66 o
   6   1  11       31.23      -25.11     25.11 o
  -7   2  11       35.65       21.83     27.65 o
  -6   2  11       45.20       21.12     20.04 o
  -5   2  11       14.26        0.91     23.28 o
  -4   2  11      805.51      750.92     52.44 o
  -3   2  11      102.03      129.79     34.19 o
  -2   2  11       10.85       -6.47     16.68 o
  -1   2  11       38.04       36.10     16.02 o
   0   2  11        0.02       -7.99     11.66 o
   1   2  11      279.26      290.48     24.70 o
   2   2  11     1453.45     1323.38     55.77 o
   3   2  11       48.55       76.09     44.31 o
   4   2  11       87.18       21.39     24.57 o
   5   2  11       41.04      -10.25     31.29 o
   6   2  11      417.68      441.11     41.52 o
  -7   3  11       12.08       24.74     30.56 o
  -6   3  11      192.22      182.06     26.69 o
  -5   3  11        9.87        0.00     18.92 o
  -4   3  11      172.90      191.52     27.72 o
  -3   3  11      448.93      409.70     42.92 o
  -2   3  11     1111.76     1040.08     56.18 o
  -1   3  11      444.50      673.15     60.06 o
   0   3  11      419.51      536.82     45.82 o
   1   3  11     3720.27     3800.05    130.68 o
   2   3  11       61.89       43.94     30.66 o
   3   3  11      135.69      134.43     26.14 o
   4   3  11     3089.65     2849.53    110.15 o
   5   3  11      226.32      219.87     32.81 o
   6   3  11     2538.82     2286.67     97.65 o
  -7   4  11      387.61      339.02     53.84 o
  -6   4  11       53.98       68.55     31.28 o
  -5   4  11      367.65      388.34     37.90 o
  -4   4  11      319.94      270.63     45.11 o
  -3   4  11       50.40       41.47     21.61 o
  -2   4  11      958.10      953.19     65.13 o
  -1   4  11      543.78      632.67     56.28 o
   0   4  11      362.06      471.01     47.01 o
   1   4  11      375.44      388.35     27.16 o
   2   4  11      108.68       89.52     21.24 o
   3   4  11       36.98       44.23     28.98 o
   4   4  11       10.12        8.28     27.38 o
   5   4  11     2420.07     2462.63    155.62 o
   6   4  11        0.09        7.18     32.10 o
  -7   5  11       21.99       81.48     36.38 o
  -6   5  11        8.51       14.71     19.01 o
  -5   5  11       13.98       -5.29     18.43 o
  -4   5  11      920.99      882.49     58.99 o
  -3   5  11       66.48       93.12     33.47 o
  -2   5  11     1896.71     1820.52     82.62 o
  -1   5  11     1383.54     1681.33    168.43 o
   0   5  11     3279.64     4289.01    148.79 o
   1   5  11     1325.47     1292.25     45.83 o
   2   5  11      975.87      905.49     62.58 o
   3   5  11       34.66       20.94     21.66 o
   4   5  11     3813.02     3712.83    135.44 o
   5   5  11     1272.51     1343.77     70.52 o
   6   5  11      250.50      284.37     53.66 o
  -7   6  11       19.72       23.28     33.47 o
  -6   6  11        4.89      -23.28     23.28 o
  -5   6  11      584.15      587.93     47.44 o
  -4   6  11      322.42      331.52     52.38 o
  -3   6  11      701.65      697.81     61.84 o
  -2   6  11      125.62      103.54     22.85 o
  -1   6  11      426.14      504.92     40.01 o
   0   6  11      252.55      298.98     23.47 o
   1   6  11    10026.98     9392.50    245.69 o
   2   6  11      193.52      286.64     58.20 o
   3   6  11     1005.67     1024.15     57.05 o
   4   6  11      981.85     1212.85     74.16 o
   5   6  11       43.85       85.50     42.69 o
   6   6  11      164.05       87.04     29.44 o
  -7   7  11      704.24      650.39     80.03 o
  -6   7  11      889.82     1053.44    101.85 o
  -5   7  11        1.89        4.66     20.27 o
  -4   7  11       53.56       33.53     21.53 o
  -3   7  11      261.06      263.36     46.56 o
  -2   7  11      310.37      375.69     44.40 o
  -1   7  11      445.66      496.85     41.02 o
   0   7  11     4696.01     5139.81    201.39 o
   1   7  11     1585.52     1459.36     75.47 o
   2   7  11     8577.36     7813.53    257.54 o
   3   7  11        0.17       -2.91     39.29 o
   4   7  11      251.35      330.83     35.08 o
   5   7  11      970.24     1153.15     93.04 o
   6   7  11      186.79      131.95     37.00 o
  -7   8  11      300.69      286.64     56.75 o
  -6   8  11     1802.40     1663.09    136.77 o
  -5   8  11       73.49       95.86     25.17 o
  -4   8  11        0.15      -18.85     18.85 o
  -3   8  11     1096.59     1044.44     67.24 o
  -2   8  11      178.16      189.50     31.81 o
  -1   8  11     8956.14     9444.17    454.84 o
   0   8  11     2783.04     3031.55    133.06 o
   1   8  11     3052.87     2773.78    105.33 o
   2   8  11     1578.86     1641.26    139.68 o
   3   8  11     2653.79     2368.78    108.72 o
   4   8  11      362.91      388.73     38.40 o
   5   8  11      129.94      139.87     30.98 o
   6   8  11        6.52      -34.85     39.01 o
  -7   9  11      495.89      394.31     66.93 o
  -6   9  11     1158.49     1172.75    112.04 o
  -5   9  11     1813.17     1864.79     98.61 o
  -4   9  11        5.60       17.32     20.63 o
  -3   9  11       14.00        1.85     53.11 o
  -2   9  11      792.00      721.30     50.32 o
  -1   9  11      374.09      465.26     41.30 o
   0   9  11        7.19        5.71     17.35 o
   1   9  11        1.56        9.72     22.70 o
   2   9  11        0.04       43.65     39.29 o
   3   9  11      932.00     1008.01    149.14 o
   4   9  11     1467.79     1329.20     84.87 o
   5   9  11      662.71      855.54     63.85 o
   6   9  11       94.31      149.87     65.48 o
  -7  10  11      444.22      426.32     69.84 o
  -6  10  11      363.00      333.20     64.02 o
  -5  10  11     2420.84     2350.38    118.70 o
  -4  10  11     2890.96     3031.35    247.35 o
  -3  10  11     1668.72     1961.88    178.24 o
  -2  10  11     1290.92     1211.79     72.31 o
  -1  10  11       15.39       17.70     22.35 o
   0  10  11      562.75      589.25     40.19 o
   1  10  11      561.32      493.96     37.95 o
   2  10  11        0.06       12.03     25.36 o
   3  10  11      454.17      479.47     39.37 o
   4  10  11      388.23      445.69     46.33 o
   5  10  11     1037.40      955.53     60.61 o
  -7  11  11       30.67       10.19     42.20 o
  -6  11  11      422.74      555.82     80.03 o
  -5  11  11      241.62      271.07     37.10 o
  -4  11  11     5198.57     5031.79    230.29 o
  -3  11  11     6151.13     5708.38    258.68 o
  -2  11  11     2400.23     2197.29     98.62 o
  -1  11  11      622.89      643.04     49.72 o
   0  11  11     1815.86     1727.44     72.11 o
   1  11  11      737.11      697.49     45.19 o
   2  11  11        9.71      -16.60     23.78 o
   3  11  11      242.11      217.92     35.23 o
   4  11  11       53.28       63.48     31.42 o
   5  11  11       95.10      102.68     35.58 o
  -7  12  11      152.69      109.13     52.38 o
  -6  12  11      272.88      357.94     68.39 o
  -5  12  11        3.66        1.75     19.89 o
  -4  12  11      402.66      492.63     47.54 o
  -3  12  11     1131.20     1138.96     73.31 o
  -2  12  11      961.11      967.89     59.72 o
  -1  12  11      228.16      241.51     40.12 o
   0  12  11        5.80        0.96     22.29 o
   1  12  11      314.88      318.40     34.37 o
   2  12  11      187.72      160.35     33.26 o
   3  12  11       87.34       55.46     28.77 o
   4  12  11       27.15       36.18     51.05 o
   5  12  11        4.99        9.46     51.65 o
  -7  13  11       68.51       23.28     48.02 o
  -6  13  11      237.90      212.43     58.20 o
  -5  13  11      679.64      676.40     53.75 o
  -4  13  11      472.45      468.32     66.20 o
  -3  13  11       50.85       10.43     23.77 o
  -2  13  11     2870.24     2927.90    125.21 o
  -1  13  11       18.26       49.27     23.69 o
   0  13  11     1866.63     1668.52     83.30 o
   1  13  11       40.48       62.27     23.13 o
   2  13  11     2167.38     1814.09     92.42 o
   3  13  11        2.96      -21.87     25.03 o
   4  13  11        6.37       12.68     43.65 o
   5  13  11       22.73       57.49     31.86 o
  -6  14  11      128.28      133.86     55.29 o
  -5  14  11     2320.07     2274.99    118.27 o
  -4  14  11      239.71      233.37     34.98 o
  -3  14  11     1051.71     1016.65     70.84 o
  -2  14  11     1513.03     1286.23     85.73 o
  -1  14  11     1794.57     1531.01     80.14 o
   0  14  11       17.58       22.82     22.62 o
   1  14  11     1150.25     1051.34     56.93 o
   2  14  11        3.53      -11.48     24.19 o
   3  14  11      107.73      131.13     32.49 o
   4  14  11       89.11       -4.14     37.00 o
   5  14  11       63.25       29.45     34.46 o
  -6  15  11       31.90      -11.64     43.65 o
  -5  15  11        1.90       19.90     23.96 o
  -4  15  11      467.34      455.66     45.40 o
  -3  15  11       34.27       -2.23     26.92 o
  -2  15  11       77.49       95.93     27.65 o
  -1  15  11       45.74       70.71     28.07 o
   0  15  11      840.79      889.31     65.78 o
   1  15  11      154.60      130.01     26.24 o
   2  15  11      823.36      841.30     60.54 o
   3  15  11      239.80      198.63     35.36 o
   4  15  11       11.82        9.52     35.31 o
   5  15  11       93.48      171.69     61.11 o
  -6  16  11       68.13       23.28     48.02 o
  -5  16  11      577.83      650.83     56.18 o
  -4  16  11      274.49      325.02     40.74 o
  -3  16  11      297.17      278.18     39.12 o
  -2  16  11        0.69        0.50     21.85 o
  -1  16  11       60.95       74.40     33.05 o
   0  16  11     1142.75      986.92     77.75 o
   1  16  11      837.91      719.17     47.42 o
   2  16  11      346.61      412.98     44.51 o
   3  16  11       44.71       40.80     28.38 o
   4  16  11      141.05      136.89     44.10 o
   5  16  11       66.26      151.32     58.20 o
  -6  17  11       20.94       55.29     52.38 o
  -5  17  11       15.43        7.17     26.00 o
  -4  17  11      111.25       82.69     28.80 o
  -3  17  11       51.37       41.88     27.17 o
  -2  17  11      740.94      675.06     53.52 o
  -1  17  11      578.79      652.12     95.30 o
   0  17  11      114.55      109.77     28.96 o
   1  17  11      488.28      385.08     38.71 o
   2  17  11      462.43      430.70     66.19 o
   3  17  11       47.09       78.43     30.21 o
   4  17  11      180.13      173.10     46.16 o
  -6  18  11      712.16      718.78    101.85 o
  -5  18  11      137.90      143.12     32.30 o
  -4  18  11      790.14      807.64     67.12 o
  -3  18  11       86.51      149.27     34.19 o
  -2  18  11      986.40      960.55     79.01 o
  -1  18  11      621.59      571.78     79.30 o
   0  18  11      173.71      190.58     36.36 o
   1  18  11      323.24      317.98     34.02 o
   2  18  11      515.07      491.62     55.17 o
   3  18  11       51.39       34.75     28.92 o
   4  18  11        9.43       40.78     53.11 o
  -5  19  11       22.02       26.19     27.70 o
  -4  19  11        0.04       21.90     28.24 o
  -3  19  11      100.86       93.36     31.27 o
  -2  19  11       17.55        3.68     32.17 o
  -1  19  11       78.22      113.92     68.39 o
   0  19  11      102.44      146.96     33.01 o
   1  19  11      116.32      134.51     27.87 o
   2  19  11      574.11      579.13     65.15 o
   3  19  11      433.63      386.39     43.07 o
   4  19  11      271.46      292.61     51.95 o
  -5  20  11      587.04      575.80    101.12 o
  -4  20  11      873.01     1025.28     78.24 o
  -3  20  11       11.94        5.52     29.36 o
  -2  20  11       78.85       86.57     35.91 o
  -1  20  11      161.57       92.07     39.44 o
   0  20  11      190.50      251.45     48.94 o
   1  20  11      207.71      151.70     39.48 o
   2  20  11      117.78      157.02     34.25 o
   3  20  11        7.74       27.79     29.00 o
   4  20  11        2.78       11.64     50.93 o
  -5  21  11       50.78      106.38     34.92 o
  -4  21  11       71.18       95.06     33.21 o
  -3  21  11       83.16       64.02     43.65 o
  -2  21  11      986.17      919.01     83.44 o
  -1  21  11      109.17      117.26     41.99 o
   0  21  11     1028.70     1007.14     86.96 o
   1  21  11      187.26      186.95     37.38 o
   2  21  11      104.57      140.05     34.87 o
   3  21  11        0.59      -16.23     27.28 o
  -5  22  11        0.10       23.73     32.49 o
  -4  22  11      837.24      876.14    126.59 o
  -3  22  11      843.96      855.55    101.85 o
  -2  22  11      317.64      465.62     66.93 o
  -1  22  11      462.00      485.51     63.25 o
   0  22  11        2.98       90.32     44.14 o
   1  22  11        4.03      -23.26     23.26 o
   2  22  11      201.73      287.99     69.60 o
   3  22  11       83.20       85.28     47.19 o
  -4  23  11      359.62      365.21     66.93 o
  -3  23  11      255.39      343.38     66.93 o
  -2  23  11      145.63       61.11     48.02 o
  -1  23  11      338.29      193.46     51.14 o
   0  23  11       71.24       69.67     44.41 o
   1  23  11      485.11      421.27     41.70 o
   2  23  11       42.01       95.95     34.87 o
   3  23  11       11.88      -18.30     32.49 o
  -4  24  11        0.02      -26.19     42.20 o
  -3  24  11      282.75      302.64     65.48 o
  -2  24  11      159.31      139.68     58.20 o
  -1  24  11       14.72       31.15     40.54 o
   0  24  11       60.40      116.68     47.54 o
   1  24  11      115.37      124.00     30.62 o
   2  24  11       41.54       24.26     32.48 o
  -3  25  11       33.61       58.20     46.56 o
  -2  25  11       58.16      132.41     55.29 o
  -1  25  11       40.54      -30.09     40.31 o
   0  25  11        0.40        9.02     43.58 o
   1  25  11      114.26       86.35     30.85 o
   2  25  11       55.87       58.49     38.57 o
  -2  26  11      167.32      109.13     58.20 o
  -1  26  11      201.45      186.28     54.63 o
   0  26  11      460.82      583.64     75.01 o
   1  26  11      373.72      414.06     51.22 o
  -1  27  11       88.19      114.75     53.02 o
   0  27  11      324.75      266.89     62.54 o
  -6   0  12      196.96      219.71     46.56 o
  -4   0  12     1174.94      945.76     88.76 o
  -2   0  12     2811.80     2483.72    180.42 o
   0   0  12      892.13     1343.68     74.25 o
   2   0  12      571.30      644.31     52.89 o
   4   0  12        5.29       -6.94     33.14 o
   6   0  12       26.05        1.12     40.55 o
  -7   1  12      170.93      204.35     30.23 o
  -6   1  12      711.46      631.66     50.92 o
  -5   1  12      222.56      222.59     30.34 o
  -4   1  12       35.49       58.13     21.96 o
  -3   1  12     1953.80     1786.92     97.22 o
  -2   1  12      202.68      248.21     37.04 o
  -1   1  12     2359.13     2856.34    129.71 o
   0   1  12     2952.93     3321.56    109.72 o
   1   1  12      669.23      718.69     32.56 o
   2   1  12      481.70      443.22     33.72 o
   3   1  12       90.38       80.14     25.42 o
   4   1  12        9.62      -22.53     22.53 o
   5   1  12      109.56       78.82     29.30 o
   6   1  12        2.48      -10.00     31.31 o
  -7   2  12       61.87       89.00     33.47 o
  -6   2  12       13.10       19.64     21.61 o
  -5   2  12      381.59      348.93     37.00 o
  -4   2  12       16.93       26.57     19.47 o
  -3   2  12       28.15       68.29     48.02 o
  -2   2  12       54.56       24.01     24.01 o
  -1   2  12       40.84       45.22     17.15 o
   0   2  12     1426.20     1729.34     97.71 o
   1   2  12       77.56       50.45     15.51 o
   2   2  12      372.62      412.73     51.31 o
   3   2  12       22.34       42.50     24.02 o
   4   2  12      288.64      225.40     36.96 o
   5   2  12      265.81      172.73     36.21 o
   6   2  12       21.19       81.48     58.20 o
  -7   3  12      620.76      618.38     74.21 o
  -6   3  12        2.05       37.83     21.61 o
  -5   3  12     1521.46     1418.52     81.26 o
  -4   3  12      910.07      922.01     62.24 o
  -3   3  12      706.63      731.30    125.13 o
  -2   3  12      214.36      203.73     45.83 o
  -1   3  12     1894.92     1678.56     83.32 o
   0   3  12      406.50      571.70     56.18 o
   1   3  12      759.49      783.15     33.98 o
   2   3  12      199.08      260.90     27.19 o
   3   3  12     1214.41     1147.28     61.74 o
   4   3  12       61.32       75.43     27.13 o
   5   3  12       46.21       53.68     27.88 o
   6   3  12      149.06      128.04     61.11 o
  -7   4  12      243.11      242.99     50.93 o
  -6   4  12       49.04       64.65     34.19 o
  -5   4  12       46.40       46.16     22.56 o
  -4   4  12      303.51      295.90     35.48 o
  -3   4  12      636.58      584.92     71.30 o
  -2   4  12      757.89      643.66     53.95 o
  -1   4  12      379.43      540.94     73.81 o
   0   4  12      351.28      472.14     30.16 o
   1   4  12     1634.90     1690.51     84.81 o
   2   4  12     1145.88     1116.33     71.26 o
   3   4  12      785.34      757.54     96.24 o
   4   4  12      844.48      757.21     52.30 o
   5   4  12      455.03      489.36     45.08 o
  -7   5  12      462.15      484.52     66.93 o
  -6   5  12      388.42      402.09     38.93 o
  -5   5  12     1138.34     1059.68     66.85 o
  -4   5  12      276.88      354.20     58.20 o
  -3   5  12     2747.73     2851.32    140.44 o
  -2   5  12       55.91       89.95     27.94 o
  -1   5  12     4461.93     5261.65    416.27 o
   0   5  12      765.56      853.18     40.30 o
   1   5  12      798.91      831.49     46.24 o
   2   5  12      564.86      934.51     62.52 o
   3   5  12     3909.92     3796.66    137.36 o
   4   5  12      186.84      173.62     31.81 o
   5   5  12       38.86       30.04     28.30 o
  -7   6  12       84.47      151.32     43.65 o
  -6   6  12        9.53       10.19     21.96 o
  -5   6  12       32.18       41.80     22.36 o
  -4   6  12       21.57       37.83     32.01 o
  -3   6  12      649.74      688.22     77.12 o
  -2   6  12      771.55      645.65     56.07 o
  -1   6  12      231.73      231.46     30.72 o
   0   6  12       21.30       15.76     16.77 o
   1   6  12      123.45      129.52     25.23 o
   2   6  12     3006.39     2898.63    110.70 o
   3   6  12     4445.54     4678.93    398.82 o
   4   6  12      212.69      297.54     35.45 o
   5   6  12       68.90       70.06     29.79 o
  -7   7  12        8.18       30.56     36.38 o
  -6   7  12      568.57      764.52    125.86 o
  -5   7  12      516.87      585.96     88.76 o
  -4   7  12     1162.78     1056.87     68.27 o
  -3   7  12     1915.02     1724.32    121.49 o
  -2   7  12      666.69      707.88     58.40 o
  -1   7  12        9.50        1.55     20.96 o
   0   7  12      731.72      729.97     42.23 o
   1   7  12       37.62       28.64     21.98 o
   2   7  12     3102.53     4032.15    268.60 o
   3   7  12        4.90      -13.39     34.57 o
   4   7  12     1603.11     1389.28     72.40 o
   5   7  12     1371.76     1353.73     89.26 o
  -7   8  12     1133.30      916.66     98.94 o
  -6   8  12       33.91       74.21     37.83 o
  -5   8  12       19.60       45.65     30.56 o
  -4   8  12       94.96       18.92     33.47 o
  -3   8  12       79.84       40.74     33.47 o
  -2   8  12     1191.38     1323.31     83.26 o
  -1   8  12     1687.90     1925.17    150.60 o
   0   8  12     1464.13     1587.78    107.69 o
   1   8  12     3103.85     2619.22    102.85 o
   3   8  12      393.06      405.10     45.49 o
   4   8  12        1.49      -24.16     24.16 o
   5   8  12      154.50      109.19     32.73 o
  -7   9  12      948.31     1014.15    106.22 o
  -6   9  12     2437.91     2288.75    176.06 o
  -5   9  12      100.08      115.33     27.61 o
  -4   9  12     1478.75     1434.58     85.10 o
  -3   9  12     2489.02     2359.36    175.33 o
  -2   9  12     4260.37     4039.21    192.89 o
  -1   9  12     1473.55     1681.93    111.48 o
   0   9  12     5249.58     5609.31    172.22 o
   1   9  12       57.44       16.42     24.10 o
   2   9  12        0.33       35.86     26.65 o
   3   9  12        0.06      -32.80     32.80 o
   4   9  12      349.01      351.09     52.29 o
   5   9  12       82.78       96.10     32.32 o
  -7  10  12       40.48       -7.28     40.74 o
  -6  10  12      474.39      481.61     74.21 o
  -5  10  12      511.85      496.28     45.80 o
  -4  10  12     1268.37     1134.92     97.49 o
  -3  10  12     1606.96     1440.50     86.26 o
  -2  10  12      997.14      968.34    125.13 o
  -1  10  12     3101.24     3378.47    139.67 o
   0  10  12      163.81      165.23     31.15 o
   1  10  12      469.84      451.98     38.62 o
   2  10  12       95.45       85.36     31.17 o
   3  10  12      396.51      321.88     42.10 o
   4  10  12      135.87      164.77     43.64 o
   5  10  12      802.41      746.88     60.27 o
  -7  11  12      550.99      587.83     84.39 o
  -6  11  12       21.77       -8.73     39.29 o
  -5  11  12        1.98       26.44     32.01 o
  -4  11  12     4044.07     3901.45    186.97 o
  -3  11  12      168.57      269.47     80.75 o
  -2  11  12     5023.91     4718.57    221.18 o
  -1  11  12      883.07      871.56     59.83 o
   0  11  12       23.24       28.05     24.15 o
   1  11  12     2067.27     1757.18     77.90 o
   2  11  12      793.31      729.96     58.18 o
   3  11  12      293.08      237.79     53.99 o
   4  11  12        4.98      -19.35     34.18 o
   5  11  12       33.43       17.23     32.76 o
  -6  12  12       51.23       68.39     48.02 o
  -5  12  12     1862.86     1925.90    105.24 o
  -4  12  12       20.18       43.42     25.17 o
  -3  12  12      582.84      664.18     57.18 o
  -2  12  12      154.71      157.42     50.20 o
  -1  12  12       62.36       47.39     26.17 o
   0  12  12     1052.60     1000.90     63.19 o
   1  12  12       85.45      133.59     26.84 o
   2  12  12      124.51       82.58     37.81 o
   3  12  12      541.89      517.70     55.28 o
   4  12  12      332.46      260.35     50.13 o
   5  12  12      192.49      219.45     41.89 o
  -6  13  12      928.29      775.53    101.85 o
  -5  13  12      115.31      150.46     51.65 o
  -4  13  12        4.30        3.03     24.82 o
  -3  13  12      540.20      560.14     67.66 o
  -2  13  12       21.77       -0.30     26.56 o
  -1  13  12       20.38       31.83     24.73 o
   0  13  12      318.40      225.52     33.98 o
   1  13  12      898.96      973.32     56.52 o
   2  13  12       66.08       47.02     30.97 o
   3  13  12       75.39       39.86     29.40 o
   4  13  12       45.62        1.46     37.76 o
   5  13  12        2.94      -33.39     33.84 o
  -6  14  12       21.99      -40.74     40.74 o
  -5  14  12      155.47      156.82     37.83 o
  -4  14  12      159.01      158.74     38.56 o
  -3  14  12      149.19      155.43     35.22 o
  -2  14  12       15.22      -24.82     24.82 o
  -1  14  12       78.54      125.83     37.94 o
   0  14  12       60.64       44.81     33.90 o
   1  14  12       16.37        3.73     21.52 o
   2  14  12        5.75      -23.36     28.45 o
   3  14  12        9.53       14.83     39.50 o
   4  14  12       46.77       32.59     80.75 o
  -6  15  12      145.19      221.16     65.48 o
  -5  15  12        2.74      -23.12     23.12 o
  -4  15  12       31.98       49.76     31.28 o
  -3  15  12      770.96      746.70     63.39 o
  -2  15  12      195.10      205.76     39.12 o
  -1  15  12       22.23       22.59     30.49 o
   0  15  12      736.07      816.75     75.16 o
   1  15  12        0.91        6.11     21.78 o
   2  15  12      141.64      143.02     34.50 o
   3  15  12      135.23      110.50     33.40 o
   4  15  12       46.91       45.07     39.85 o
  -6  16  12       34.85      -29.10     43.65 o
  -5  16  12      103.18      120.91     61.84 o
  -4  16  12       34.66       81.72     29.60 o
  -3  16  12       23.65       16.66     28.37 o
  -2  16  12       81.56       33.00     28.59 o
  -1  16  12      263.67      265.78     70.57 o
   0  16  12      367.84      350.01    129.50 o
   1  16  12       99.78      108.22     26.28 o
   2  16  12       10.40        5.91     28.38 o
   3  16  12       10.97       -1.03     29.26 o
   4  16  12       14.93       -3.00     39.50 o
  -6  17  12        7.02       61.11     56.75 o
  -5  17  12      121.33      151.19     34.72 o
  -4  17  12       84.29      102.94     32.16 o
  -3  17  12      537.75      530.43     54.46 o
  -2  17  12      447.28      439.42     66.93 o
  -1  17  12      351.35      311.07     49.95 o
   0  17  12      321.24      287.72     50.23 o
   1  17  12      221.22      188.34     30.52 o
   2  17  12       32.28       15.16     28.44 o
   3  17  12       33.59       34.56     30.73 o
   4  17  12       23.81       50.65     43.07 o
  -5  18  12      212.45      264.81     42.20 o
  -4  18  12      131.43      131.58     35.31 o
  -3  18  12       57.24       79.34     50.93 o
  -2  18  12      201.60      327.38     59.66 o
  -1  18  12       43.47       82.72     71.30 o
   0  18  12      185.03      156.67     44.14 o
   1  18  12        1.49       17.59     27.47 o
   2  18  12        3.00       23.33     28.91 o
   3  18  12      238.07      268.35     41.82 o
   4  18  12       95.70       66.83     59.66 o
  -5  19  12       25.13       48.61     31.73 o
  -4  19  12        4.25       34.63     30.66 o
  -3  19  12        4.83       52.52     54.56 o
  -2  19  12       51.77       40.74     42.20 o
  -1  19  12       21.06       28.87     35.19 o
   0  19  12      135.23      157.11     46.25 o
   1  19  12       26.56       41.88     26.09 o
   2  19  12      105.19       84.84     33.76 o
   3  19  12      170.73      103.56     36.07 o
  -5  20  12        1.64      -28.80     28.80 o
  -4  20  12      317.58      387.76     51.34 o
  -3  20  12       58.53        7.28     39.29 o
  -2  20  12        2.84      -37.83     37.83 o
  -1  20  12       19.17      -32.37     32.37 o
   0  20  12       22.73      -33.26     33.26 o
   1  20  12      255.54      220.63     41.58 o
   2  20  12       76.16      112.59     35.74 o
   3  20  12      121.57      107.45     35.42 o
  -4  21  12       33.55       -9.88     32.10 o
  -3  21  12     1092.98     1129.10    116.40 o
  -2  21  12      329.99      596.56     85.85 o
  -1  21  12      237.15      261.75    117.86 o
   0  21  12      431.21      520.96     67.81 o
   1  21  12        2.25       25.97     27.57 o
   2  21  12       13.55       13.45     32.01 o
   3  21  12       96.11       88.44     34.02 o
  -4  22  12       13.11      -39.29     42.20 o
  -3  22  12       12.78      -42.20     42.20 o
  -2  22  12       19.79       74.21     48.02 o
  -1  22  12      661.06      485.76    143.32 o
   0  22  12      125.60      207.65     50.85 o
   1  22  12       31.85       62.71     29.89 o
   2  22  12       55.04       45.75     35.13 o
  -4  23  12      761.68     1035.97    112.04 o
  -3  23  12      248.18      327.38     68.39 o
  -2  23  12      248.93      299.73     72.75 o
  -1  23  12        0.01       63.70     44.71 o
   0  23  12       42.20      -17.75     41.16 o
   1  23  12        7.53      -15.39     28.14 o
   2  23  12      349.63      311.41     75.11 o
  -3  24  12        3.30       53.84     49.47 o
  -2  24  12        2.80       11.64     48.02 o
  -1  24  12        3.77      -10.27     48.74 o
   0  24  12       16.95       76.23     48.71 o
   1  24  12      251.58      215.03     57.24 o
  -2  25  12      242.56      238.62     71.30 o
  -1  25  12      652.26      691.70    121.49 o
   0  25  12      195.29      152.57     55.42 o
   1  25  12      172.61      106.22     88.76 o
  -1  26  12      137.61      205.58     69.84 o
   0  26  12        0.63      -61.11     80.03 o
  -7   0  13      113.18      125.13     40.74 o
  -5   0  13     2362.79     2266.92    165.87 o
  -3   0  13     1651.35     1392.45    119.31 o
  -1   0  13      172.26      287.57     77.84 o
   1   0  13       82.85       89.10     32.50 o
   3   0  13      119.24       92.08     69.11 o
   5   0  13       63.88        3.13     44.38 o
  -7   1  13     1816.93     1917.36    188.43 o
  -6   1  13      193.39      194.97     45.11 o
  -5   1  13      823.26      759.59     57.04 o
  -4   1  13     2733.96     2382.68    122.42 o
  -3   1  13      123.26       52.38     36.38 o
  -2   1  13      182.93      131.35     31.37 o
  -1   1  13      242.43      249.69     34.19 o
   0   1  13      662.61      876.93     45.44 o
   1   1  13      115.54       69.59     22.87 o
   2   1  13      296.55      244.43     28.41 o
   3   1  13       33.76       21.87     24.32 o
   4   1  13       63.63       58.17     28.24 o
   5   1  13      145.24      166.88     34.35 o
  -7   2  13      758.75      707.09     57.59 o
  -6   2  13      743.56      728.39     68.39 o
  -5   2  13       15.30       43.01     21.96 o
  -4   2  13        5.50       37.83     32.01 o
  -3   2  13     1673.18     1980.33    289.55 o
  -2   2  13     3258.95     3160.31    237.17 o
  -1   2  13      770.21     1031.92     75.52 o
   0   2  13       65.57       35.03     18.65 o
   1   2  13       19.95       21.46     18.34 o
   2   2  13       11.03       21.20     19.85 o
   3   2  13       52.69       39.33     26.06 o
   4   2  13       36.87       32.53     27.16 o
   5   2  13      146.92      228.34     37.05 o
  -7   3  13       39.20       42.65     26.22 o
  -6   3  13     1734.87     1632.50    133.13 o
  -5   3  13      351.53      307.94     38.07 o
  -4   3  13     1403.66     1380.02    103.31 o
  -3   3  13     1452.66     1328.97     80.76 o
  -2   3  13     2095.35     2107.73    114.19 o
  -1   3  13     2163.63     2824.63    150.98 o
   0   3  13        2.12       40.15     18.37 o
   1   3  13      242.14      237.89     25.00 o
   2   3  13        0.43       -9.28     19.57 o
   3   3  13      233.38      195.27     31.62 o
   4   3  13        0.38        9.41     25.64 o
   5   3  13       94.29       84.63     31.70 o
  -7   4  13       28.70      -18.92     32.01 o
  -6   4  13      140.36      140.50     33.47 o
  -5   4  13      922.08      963.56    192.06 o
  -4   4  13       22.12      -27.65     27.65 o
  -3   4  13      296.11      274.76     37.29 o
  -2   4  13       50.80       23.28     24.69 o
  -1   4  13      576.91      728.74     74.98 o
   0   4  13     1745.52     1590.17    109.70 o
   1   4  13     2717.94     2614.58     85.44 o
   2   4  13       33.27       86.12     26.50 o
   3   4  13      150.69      112.87     28.10 o
   4   4  13      311.19      375.12     40.49 o
   5   4  13       33.72       31.96     28.59 o
  -7   5  13       68.06      112.04     43.65 o
  -6   5  13      172.85      191.54     40.01 o
  -5   5  13      101.64       67.02     25.19 o
  -4   5  13     1347.67     1270.04     94.58 o
  -3   5  13       62.91      103.31     27.25 o
  -2   5  13      698.03      733.80     60.18 o
  -1   5  13     1400.52     1933.10    142.47 o
   0   5  13     1317.35     1481.87    119.92 o
   1   5  13     2102.04     1950.59     94.91 o
   2   5  13     1012.03      823.50     53.07 o
   3   5  13      106.88      116.85     29.06 o
   4   5  13      102.16      102.50     36.96 o
   5   5  13       59.18       40.81     30.84 o
  -7   6  13        0.19      -18.92     32.01 o
  -6   6  13      111.40      125.04     28.75 o
  -5   6  13        0.11       10.19     21.61 o
  -4   6  13        0.16      -11.68     20.04 o
  -3   6  13       37.51       35.48     25.07 o
  -2   6  13      476.02      425.77    155.69 o
  -1   6  13       58.48       17.16     28.54 o
   0   6  13        2.88      -18.21     19.15 o
   1   6  13      438.36      433.29     37.68 o
   2   6  13     2540.65     2592.14    142.61 o
   3   6  13     1455.35     1462.54     86.03 o
   4   6  13      601.34      530.21     55.19 o
   5   6  13       76.76      105.93     33.32 o
  -7   7  13       12.41       78.57     39.29 o
  -6   7  13        0.54       -2.65     26.19 o
  -5   7  13      399.55      412.86     43.92 o
  -4   7  13       23.28       29.07     22.56 o
  -3   7  13      173.02      254.48     37.46 o
  -2   7  13     1155.03     1118.25     77.08 o
  -1   7  13     1365.23     1406.03     75.08 o
   0   7  13     4788.77     5362.52    253.98 o
   1   7  13     2248.37     1995.36    105.43 o
   2   7  13     1118.42     2008.45    109.52 o
   3   7  13     1340.87     1553.93    150.22 o
   4   7  13       26.86       42.73     29.52 o
   5   7  13      276.96      271.53     41.26 o
  -7   8  13       60.57       43.65     37.83 o
  -6   8  13      251.82      252.44     48.02 o
  -5   8  13      785.81      926.34     66.21 o
  -4   8  13        5.59      -21.53     21.53 o
  -3   8  13      400.90      454.22     48.67 o
  -2   8  13      354.38      388.71     45.57 o
  -1   8  13      190.43      217.11     36.97 o
   0   8  13     2260.33     2847.20    195.52 o
   1   8  13      110.69       94.64     29.04 o
   3   8  13       85.92      126.91     40.90 o
   4   8  13      482.82      410.20     50.54 o
   5   8  13     1006.43     1006.96     66.93 o
  -7   9  13      152.25      114.95     45.11 o
  -6   9  13      529.51      513.79     48.06 o
  -5   9  13      133.95       72.42     44.38 o
  -4   9  13       72.61      102.16     51.65 o
  -3   9  13      334.34      407.41     46.80 o
  -2   9  13     1524.23     1700.31     99.78 o
  -1   9  13     2711.64     2923.40    189.71 o
   0   9  13     1465.89     1596.88     85.98 o
   1   9  13      199.19      205.56     36.54 o
   2   9  13       93.15      102.60     33.76 o
   3   9  13       58.27       73.94     43.35 o
   4   9  13       69.29       78.41     37.15 o
   5   9  13      413.98      418.65     52.83 o
  -6  10  13      152.30      142.41     30.05 o
  -5  10  13     1435.11     1407.39     85.54 o
  -4  10  13      455.25      511.08     57.47 o
  -3  10  13      229.28      268.97     42.92 o
  -2  10  13     4690.20     4335.86    206.28 o
  -1  10  13      772.49      841.22     60.39 o
   0  10  13      104.75      132.14     30.66 o
   1  10  13       66.41       36.77     23.81 o
   2  10  13      488.37      482.48     49.92 o
   3  10  13      270.44      336.03    106.22 o
   4  10  13      236.33      227.00     47.32 o
   5  10  13       27.09       87.21     51.08 o
  -6  11  13       99.23       91.59     27.46 o
  -5  11  13     1231.83     1188.13     78.10 o
  -4  11  13       42.45       75.66     36.38 o
  -3  11  13     1600.44     1626.01     96.56 o
  -2  11  13     1102.78     1066.66     85.12 o
  -1  11  13      146.46      229.26     35.76 o
   0  11  13       67.21       37.21     26.85 o
   1  11  13      132.38      132.77     28.03 o
   2  11  13      482.03      497.22     71.08 o
   3  11  13      152.18      141.63     35.88 o
   4  11  13      411.56      339.53     50.97 o
  -6  12  13     1384.24     1321.34     80.40 o
  -5  12  13       31.60       41.72     42.92 o
  -4  12  13     5990.48     5491.47    253.49 o
  -3  12  13      134.58      111.51     30.76 o
  -2  12  13      241.26      279.69     69.11 o
  -1  12  13      791.74      729.41     57.60 o
   0  12  13     1510.84     1384.44     86.25 o
   1  12  13       21.78       -5.44     23.22 o
   2  12  13      115.12      117.86     35.42 o
   3  12  13      105.77       93.02     34.01 o
   4  12  13      124.01      167.48     91.67 o
  -6  13  13     1688.39     1321.16    133.86 o
  -5  13  13     1834.24     1786.79    103.17 o
  -4  13  13     1173.64     1126.29     77.86 o
  -3  13  13      151.76       81.70     30.03 o
  -2  13  13        7.92      -36.10     47.29 o
  -1  13  13      289.38      332.72     51.32 o
   0  13  13       71.91       73.20     37.02 o
   1  13  13      312.19      308.01     35.22 o
   2  13  13        1.31      -28.24     28.24 o
   3  13  13      283.00      278.34     42.76 o
   4  13  13      180.46      147.81     80.75 o
  -6  14  13      905.48      977.77    117.86 o
  -5  14  13      531.15      530.52    100.40 o
  -4  14  13      204.04      241.60     53.11 o
  -3  14  13     1318.38     1350.06     89.07 o
  -2  14  13     1778.62     1686.49    102.27 o
  -1  14  13      937.99      925.60    129.50 o
   0  14  13       64.28       41.81     61.84 o
   1  14  13      118.51      154.51     30.03 o
   2  14  13      596.39      671.05     58.41 o
   3  14  13        6.04       13.10     33.01 o
   4  14  13       11.37      -10.26     38.73 o
  -6  15  13      279.09       74.21     53.84 o
  -5  15  13       30.57        5.66     37.83 o
  -4  15  13      208.96      232.49     38.72 o
  -3  15  13      357.91      364.98     48.02 o
  -2  15  13       84.16       84.56     33.91 o
  -1  15  13      220.82      253.16     48.43 o
   0  15  13        5.20      -29.35     29.35 o
   1  15  13       23.40       38.90     32.97 o
   2  15  13       98.68       65.75     32.63 o
   3  15  13       27.81       52.94     32.34 o
   4  15  13        0.56      -28.43     39.77 o
  -5  16  13        1.84       -9.03     26.10 o
  -4  16  13      519.24      572.35    112.76 o
  -3  16  13        2.66       19.57     29.36 o
  -2  16  13        7.85      -33.47     33.47 o
  -1  16  13      757.12      794.20     77.56 o
   0  16  13        0.01       13.13     35.91 o
   1  16  13      201.36      221.42     35.36 o
   2  16  13      254.81      230.79     40.68 o
   3  16  13      115.15       76.26     35.27 o
   4  16  13       98.40      116.40     61.11 o
  -5  17  13      136.06      141.93     37.94 o
  -4  17  13       80.09       90.12     33.91 o
  -3  17  13       67.45      161.42     37.76 o
  -2  17  13       39.48       20.37     40.74 o
  -1  17  13       29.63      -12.13     34.37 o
   0  17  13      181.90      140.39     48.13 o
   1  17  13       18.96       -4.19     24.56 o
   2  17  13       13.98      -41.80     48.26 o
   3  17  13        1.26       13.42     33.06 o
  -5  18  13      188.46      160.45     72.02 o
  -4  18  13      531.50      654.93     63.17 o
  -3  18  13       27.35       33.88     31.43 o
  -2  18  13      197.86      210.98     55.29 o
  -1  18  13       22.62       36.90     36.85 o
   0  18  13       37.06       35.55     38.34 o
   1  18  13      278.01      350.42     52.29 o
   2  18  13       85.42      180.22     38.62 o
   3  18  13        0.85      -26.21     31.77 o
  -5  19  13        0.30       16.18     33.38 o
  -4  19  13       84.76      139.23     38.72 o
  -3  19  13       11.86       52.38     42.20 o
  -2  19  13      532.50      582.01     85.85 o
  -1  19  13       20.90      -40.13     54.56 o
   0  19  13       16.34       33.67     45.11 o
   1  19  13        5.48        5.44     29.46 o
   2  19  13       24.32       48.14     42.84 o
   3  19  13        0.31       39.54     35.03 o
  -4  20  13        0.34      -31.11     31.11 o
  -3  20  13        0.40      -39.29     39.29 o
  -2  20  13       78.44      178.97     53.84 o
  -1  20  13       73.85       69.43    102.58 o
   0  20  13      151.99      157.02     52.38 o
   1  20  13      363.46      342.97     49.08 o
   2  20  13     1657.20     1372.89     87.81 o
  -4  21  13      183.96      136.77     55.29 o
  -3  21  13      186.72      178.97     55.29 o
  -2  21  13       39.52       59.66     46.56 o
  -1  21  13        5.79       -5.59     38.91 o
   0  21  13      238.42      265.08     57.55 o
   1  21  13       25.68       -5.41     34.11 o
   2  21  13      159.79      104.89     38.62 o
  -3  22  13     1049.61     1168.38    123.68 o
  -2  22  13       47.70      -16.01     46.56 o
  -1  22  13      537.01      529.76     70.25 o
   0  22  13      631.73      731.21    209.52 o
   1  22  13        0.11       22.50     48.13 o
   2  22  13        5.96       -1.46     55.29 o
  -3  23  13        1.36        1.46     48.02 o
  -2  23  13      317.79      440.87     82.94 o
  -1  23  13        4.22      -34.95     53.84 o
   0  23  13        3.14       50.54     46.48 o
   1  23  13       76.83       50.67     50.26 o
  -2  24  13      253.77      321.56     74.21 o
  -1  24  13      776.58      969.93     97.14 o
   0  24  13       64.99       57.47     48.25 o
  -6   0  14     3147.20     2940.60    208.07 o
  -4   0  14     2047.04     1644.17    135.32 o
  -2   0  14      504.90      589.28     80.03 o
   0   0  14     2536.81     2881.11    132.03 o
   2   0  14      457.28      500.53     93.12 o
   4   0  14      119.60       63.07     48.74 o
  -7   1  14        4.04        9.46     26.75 o
  -6   1  14      634.82      689.45     59.15 o
  -5   1  14       82.78       87.67     26.22 o
  -4   1  14      199.42      280.32     38.07 o
  -3   1  14       93.49      128.04     43.65 o
  -2   1  14       21.83       23.31     38.56 o
  -1   1  14      966.06     1057.69     78.17 o
   0   1  14        2.85      -15.79     18.46 o
   1   1  14      488.86      446.69     43.05 o
   2   1  14      616.75      575.54     56.19 o
   3   1  14       24.27        1.48     25.97 o
   4   1  14      437.12      431.87     44.33 o
   5   1  14       57.73       62.87     58.20 o
  -7   2  14        2.35       26.35     56.75 o
  -6   2  14      147.36      149.86     77.84 o
  -5   2  14     1695.45     1650.21     95.16 o
  -4   2  14      309.12      343.38     58.20 o
  -3   2  14     1568.29     1583.75     95.16 o
  -2   2  14     4771.89     4675.27    309.92 o
  -1   2  14     2679.04     3005.63    400.86 o
   0   2  14      358.58      345.72     29.69 o
   1   2  14        0.03       21.85     25.89 o
   2   2  14       21.49       67.76     26.62 o
   3   2  14        4.45      -24.47     27.09 o
   4   2  14        3.45        7.54     27.69 o
   5   2  14       99.38      132.58    121.49 o
  -7   3  14      375.84      329.83     42.61 o
  -6   3  14      177.89      182.59     33.43 o
  -5   3  14      549.07      547.94     67.66 o
  -4   3  14     1898.93     1687.50    128.04 o
  -3   3  14        0.81       37.89     66.20 o
  -2   3  14      102.90       58.93     28.81 o
  -1   3  14      307.62      344.40     39.63 o
   0   3  14      336.42      404.38     42.31 o
   1   3  14     1336.00     1140.28     66.86 o
   2   3  14      252.08      228.62     34.84 o
   3   3  14       13.14       -8.14     29.65 o
   4   3  14      631.86      679.63     52.48 o
   5   3  14      162.42      109.13     50.41 o
  -7   4  14        4.78        4.37     25.72 o
  -6   4  14       49.43       74.85     46.56 o
  -5   4  14     1114.33     1077.04    111.31 o
  -4   4  14      493.44      653.42     99.67 o
  -3   4  14      615.97      585.83     55.53 o
  -2   4  14      516.70      530.48     53.83 o
  -1   4  14       33.76        4.18     23.91 o
   0   4  14      865.91     1082.81     71.66 o
   1   4  14      160.56      186.75     53.72 o
   2   4  14      335.16      313.37     36.89 o
   3   4  14       15.14       -2.87     53.83 o
   4   4  14       94.07       67.74     30.56 o
  -6   5  14      389.26      438.55     45.27 o
  -5   5  14       18.34       20.93     25.46 o
  -4   5  14     1178.99     1128.08    117.86 o
  -3   5  14       16.57       19.24     25.19 o
  -2   5  14      605.16      646.49     59.43 o
  -1   5  14       14.56       19.73     25.52 o
   0   5  14     1074.39     1095.57    107.39 o
   1   5  14      653.97      653.50     44.55 o
   2   5  14      437.73      434.28     40.95 o
   3   5  14      805.97      660.01     58.19 o
   4   5  14        3.19       27.83     35.56 o
  -6   6  14      173.65      188.60     53.84 o
  -5   6  14        2.39       18.46     28.37 o
  -4   6  14        7.41        6.66     24.03 o
  -3   6  14      144.86      133.95     32.92 o
  -2   6  14      267.58      255.86     50.20 o
  -1   6  14      918.46      988.96     99.69 o
   0   6  14        5.20        3.10     23.54 o
   1   6  14     1268.41     1029.03     69.30 o
   2   6  14       25.77      112.22     47.46 o
   3   6  14       83.62      130.95     42.15 o
   4   6  14      336.89      403.16     75.48 o
  -6   7  14       99.79       85.32     74.21 o
  -5   7  14       18.25       24.44     25.19 o
  -4   7  14        0.26       41.87     25.19 o
  -3   7  14       25.71       45.79     57.47 o
  -2   7  14      246.25      272.58     41.15 o
  -1   7  14       83.22       35.19     36.38 o
   0   7  14      902.75     1210.17    104.85 o
   1   7  14        0.01       21.41     28.17 o
   2   7  14      201.05      238.49     49.35 o
   3   7  14       60.62       46.22     32.84 o
   4   7  14        3.83       19.28     35.03 o
  -6   8  14      642.72      628.69     54.86 o
  -5   8  14      215.74      240.43     42.92 o
  -4   8  14      113.45      113.12     31.27 o
  -3   8  14      661.78      621.65     58.40 o
  -2   8  14      217.84      398.68     69.84 o
  -1   8  14      146.07      143.80     37.00 o
   0   8  14       90.13       94.70     31.77 o
   1   8  14       64.52       11.33     28.37 o
   2   8  14       20.24       63.89     30.86 o
   3   8  14       49.57       40.00     33.50 o
   4   8  14       12.33       50.00     37.12 o
  -6   9  14       51.80       45.75     34.92 o
  -5   9  14       82.58      104.25     40.74 o
  -4   9  14       33.74        2.91     34.92 o
  -3   9  14      472.44      411.08     90.94 o
  -2   9  14      193.13      194.53     38.93 o
  -1   9  14       93.14       88.03     33.77 o
   0   9  14      539.82      605.34     54.02 o
   1   9  14      123.70      182.36     36.54 o
   2   9  14      557.65      524.85     52.81 o
   3   9  14      164.39      104.83     44.57 o
   4   9  14       46.62       61.61     38.62 o
  -6  10  14       37.50       36.90     27.13 o
  -5  10  14      365.52      339.82     52.38 o
  -4  10  14     1877.85     2010.20    113.05 o
  -3  10  14      659.32      670.32     60.68 o
  -2  10  14      916.55      823.87     69.30 o
  -1  10  14      225.19      193.60     35.78 o
   0  10  14      134.69      112.99     32.06 o
   1  10  14       56.48       63.26     33.40 o
   2  10  14      204.48      254.47     41.80 o
   3  10  14       24.97      -40.37     40.37 o
   4  10  14        3.54      -31.17     35.24 o
  -6  11  14        0.05       -4.99     25.07 o
  -5  11  14       82.24       75.26     31.27 o
  -4  11  14     1393.45     1420.70    133.13 o
  -3  11  14      202.94      191.39     36.87 o
  -2  11  14       96.92      129.40     36.38 o
  -1  11  14       15.37       -6.12     25.90 o
   0  11  14       24.74       76.08     31.80 o
   1  11  14      856.13      945.85     69.92 o
   2  11  14        5.14       -5.02     30.30 o
   3  11  14     2137.04     1814.06    126.98 o
   4  11  14        6.87       23.29     37.31 o
  -6  12  14      459.56      472.86     47.17 o
  -5  12  14       74.42       59.36     46.56 o
  -4  12  14      277.28      236.23     39.36 o
  -3  12  14        7.02      -19.38     34.19 o
  -2  12  14       99.53      106.10     33.33 o
  -1  12  14      433.19      353.49     54.06 o
   0  12  14      175.88      157.71     36.22 o
   1  12  14      565.34      554.91     68.72 o
   2  12  14       33.90       46.52     33.91 o
   3  12  14      277.09      323.94     44.78 o
   4  12  14       10.39       65.52     40.10 o
  -6  13  14     1937.01     1926.15    138.95 o
  -5  13  14       70.02      136.19     61.11 o
  -4  13  14        9.42      -39.75     41.47 o
  -3  13  14       25.18       36.82     30.23 o
  -2  13  14      278.82      307.94     45.71 o
  -1  13  14       72.08       62.78     64.02 o
   0  13  14       30.57       37.88     40.46 o
   1  13  14      394.66      367.57     48.86 o
   2  13  14       33.37       63.76     34.97 o
   3  13  14      616.75      559.11     56.52 o
   4  13  14      170.67      120.77     66.93 o
  -5  14  14        0.85       18.65     40.74 o
  -4  14  14       69.71       77.91     31.45 o
  -3  14  14     1033.87     1011.73    112.76 o
  -2  14  14      940.91      954.93     77.69 o
  -1  14  14     1026.20     1044.21     88.10 o
   0  14  14      252.49      267.11     41.38 o
   1  14  14     1464.89     1542.88     93.76 o
   2  14  14      114.22       78.30     37.62 o
   3  14  14      157.56      164.13     40.38 o
  -5  15  14      834.08     1020.25     77.86 o
  -4  15  14      458.23      509.21     55.30 o
  -3  15  14      307.15      267.74     43.18 o
  -2  15  14        5.38      -27.65     37.83 o
  -1  15  14       44.96       56.57     39.22 o
   0  15  14     1359.59     1353.08     84.85 o
   1  15  14        3.58       20.14     32.39 o
   2  15  14       96.61       93.31     37.04 o
   3  15  14      459.31      391.83     51.34 o
  -5  16  14       39.17       21.53     56.02 o
  -4  16  14      637.48      686.48     64.21 o
  -3  16  14        1.33      -19.91     28.99 o
  -2  16  14      303.55      250.26     59.66 o
  -1  16  14      209.23      186.85     47.14 o
   0  16  14      344.36      437.56     50.79 o
   1  16  14      216.04      210.97     42.77 o
   2  16  14      389.59      516.30     55.32 o
   3  16  14      851.78      919.97     77.07 o
  -5  17  14      332.41      305.13     47.19 o
  -4  17  14       23.14      -24.32     29.31 o
  -3  17  14      334.05      370.20    104.03 o
  -2  17  14      426.09      414.68     72.75 o
  -1  17  14       26.97       38.12     39.86 o
   0  17  14       50.89       43.41     32.02 o
   1  17  14      110.27      181.52     54.89 o
   2  17  14     1134.79     1135.40     80.21 o
   3  17  14       94.44      144.55     45.71 o
  -4  18  14      266.75      293.73     48.47 o
  -3  18  14       75.37       74.21     48.02 o
  -2  18  14       24.64       20.37     39.29 o
  -1  18  14       88.93      111.22     91.67 o
   0  18  14       39.22       41.63     40.24 o
   1  18  14        1.75       19.12     45.40 o
   2  18  14       70.51       24.64     35.00 o
  -4  19  14       16.20       20.26     34.57 o
  -3  19  14      112.63      151.32     55.29 o
  -2  19  14        9.72      -40.74     40.74 o
  -1  19  14      107.81      150.17     46.48 o
   0  19  14      548.09      598.26     74.93 o
   1  19  14       34.79       11.73     46.57 o
   2  19  14       40.60      -26.97     33.32 o
  -4  20  14       58.32       25.10     36.65 o
  -3  20  14      251.33      266.27     65.48 o
  -2  20  14       35.29       62.57     50.93 o
  -1  20  14       40.25      -13.52     42.92 o
   0  20  14       74.42       34.44     43.80 o
   1  20  14       70.33       42.99     78.57 o
   2  20  14       18.91      -39.29     52.38 o
  -3  21  14      220.00      285.18     69.84 o
  -2  21  14      112.68      184.79     62.57 o
  -1  21  14       42.59       36.77     44.71 o
   0  21  14     1094.95      795.90    135.32 o
   1  21  14       45.55       32.07     82.21 o
  -2  22  14      373.83      512.17     87.30 o
  -1  22  14       20.09        5.59     72.02 o
   0  22  14      230.45      302.05     63.59 o
   1  22  14       45.22      119.31     93.12 o
  -1  23  14      240.45      238.66     83.66 o
  -5   0  15       35.17       72.75     40.74 o
  -3   0  15     1443.40     1635.44    142.59 o
  -1   0  15      244.61      234.26     59.66 o
   1   0  15       12.56        5.70     36.65 o
   3   0  15       60.02       26.19     61.11 o
  -6   1  15      757.12      716.13     69.11 o
  -5   1  15     1276.51     1220.84     80.76 o
  -4   1  15     1570.05     1399.82     87.96 o
  -3   1  15     3062.19     2837.28    148.16 o
  -2   1  15        0.29       16.01     27.78 o
  -1   1  15      339.69      385.24     50.93 o
   0   1  15       45.78       25.81     23.84 o
   1   1  15      541.35      499.51     46.68 o
   2   1  15       95.33       74.69     36.12 o
   3   1  15      733.69      481.91     67.81 o
   4   1  15       76.29      -31.91     35.24 o
  -6   2  15      438.17      382.44     46.30 o
  -5   2  15      248.41      150.27     33.33 o
  -4   2  15      196.14      131.68     32.92 o
  -3   2  15       97.78       86.24     30.23 o
  -2   2  15      509.80      445.69     81.48 o
  -1   2  15     1378.56     1066.53    112.04 o
   0   2  15       69.28       61.33     23.22 o
   1   2  15        2.22      -24.80     24.80 o
   2   2  15       32.46       39.75     34.08 o
   3   2  15      232.08      181.88     52.47 o
   4   2  15      122.94       75.97     39.24 o
  -6   3  15      199.59      181.77     36.43 o
  -5   3  15      192.28      142.73     32.40 o
  -4   3  15      409.51      418.16     48.32 o
  -3   3  15     1347.04     1218.17     83.32 o
  -2   3  15       86.64       45.01     43.65 o
  -1   3  15      109.84      166.71     39.97 o
   0   3  15       23.69       44.27     24.32 o
   1   3  15      208.13      139.81     31.96 o
   2   3  15        6.41       -7.03     32.03 o
   3   3  15       11.96       38.46     33.75 o
   4   3  15      792.84      755.97     82.84 o
  -6   4  15        0.76       25.11     28.17 o
  -5   4  15       69.20       74.09     73.48 o
  -4   4  15        3.63       42.28     27.25 o
  -3   4  15      294.83      320.67     43.72 o
  -2   4  15       51.01       80.17     30.41 o
  -1   4  15       84.45       82.40     67.66 o
   0   4  15       27.03       -7.63     36.96 o
   1   4  15      678.29      538.05     48.68 o
   2   4  15      227.49      191.53     42.38 o
   3   4  15      121.27      113.99     37.27 o
   4   4  15      560.61      514.98     59.03 o
  -6   5  15       16.23       26.92     26.75 o
  -5   5  15      230.02      222.62     37.00 o
  -4   5  15      122.04       90.78     30.34 o
  -3   5  15       90.51      134.47     72.75 o
  -2   5  15      232.99      241.34     41.12 o
  -1   5  15      663.86      779.90    114.22 o
   0   5  15      305.57      487.86     59.09 o
   1   5  15     1372.91     1241.01    155.67 o
   2   5  15      378.15      397.20     49.78 o
   3   5  15      292.55      285.75     45.65 o
   4   5  15       83.57      161.39     41.95 o
  -6   6  15      507.02      520.22     52.47 o
  -5   6  15      214.15      185.36     35.83 o
  -4   6  15       12.98       -9.09     41.47 o
  -3   6  15        0.05        3.56     36.38 o
  -2   6  15      989.89      959.98     75.49 o
  -1   6  15       26.63       26.98     29.72 o
   0   6  15      213.30      250.12     67.53 o
   1   6  15      123.49      120.37     44.68 o
   2   6  15        0.01      135.96     47.63 o
   3   6  15        0.21        8.87     34.26 o
   4   6  15        6.32       63.30     38.49 o
  -6   7  15       70.09       15.87     31.28 o
  -5   7  15        3.42       63.29     50.93 o
  -4   7  15        2.04       -3.71     26.22 o
  -3   7  15      406.53      523.99    111.31 o
  -2   7  15       15.29       55.29     42.20 o
  -1   7  15      297.37      544.34     79.30 o
   0   7  15      165.99      288.26     42.35 o
   1   7  15      304.80      301.51    136.77 o
   2   7  15      320.56      329.70     49.31 o
   3   7  15     1215.67     1054.12     79.21 o
   4   7  15        2.60       16.72     58.81 o
  -6   8  15        1.34       -4.37     24.69 o
  -5   8  15       67.21       71.68     50.20 o
  -4   8  15      116.05       89.33     32.74 o
  -3   8  15       17.85       36.38     40.01 o
  -2   8  15       73.02       46.20     31.27 o
  -1   8  15      392.48      480.82    122.59 o
   0   8  15       23.14        4.52     30.83 o
   1   8  15        3.21       31.39     41.90 o
   2   8  15      114.71      243.61     72.85 o
   3   8  15     1028.53     1073.32    142.78 o
   4   8  15       57.39        5.06     38.66 o
  -6   9  15        0.21      -16.56     55.29 o
  -5   9  15       50.27       61.42     29.31 o
  -4   9  15        5.42       32.55     27.72 o
  -3   9  15        0.23       72.15     32.40 o
  -2   9  15      334.29      288.99     44.75 o
  -1   9  15      474.84      576.73     77.84 o
   0   9  15      100.58      139.10     35.49 o
   1   9  15     1096.34     1074.03     98.61 o
   2   9  15       99.15       59.43     44.64 o
   3   9  15      171.23      194.46     72.48 o
   4   9  15       56.38       45.77     47.83 o
  -6  10  15      174.81      163.12     49.47 o
  -5  10  15       29.77       83.64     29.78 o
  -4  10  15      416.06      442.38     51.32 o
  -3  10  15        4.68      -10.62     42.20 o
  -2  10  15        9.43        7.14     27.94 o
  -1  10  15       21.68       13.10     42.20 o
   0  10  15      159.25      132.95     35.78 o
   1  10  15     1002.27     1214.33    108.35 o
   2  10  15       59.90      123.08     72.02 o
   3  10  15       60.12       92.68     40.81 o
  -5  11  15      239.96      219.71     40.81 o
  -4  11  15     1330.45     1278.41     90.21 o
  -3  11  15      604.27      615.93     88.03 o
  -2  11  15      356.68      385.39     51.99 o
  -1  11  15      836.96      811.90    100.40 o
   0  11  15      111.99      167.03     37.99 o
   1  11  15       12.84       93.57     45.82 o
   2  11  15      113.09      103.23     50.68 o
   3  11  15        2.63        5.28     38.18 o
  -5  12  15        0.04       14.09     36.38 o
  -4  12  15       17.53       33.57     32.01 o
  -3  12  15      204.91      256.96     58.20 o
  -2  12  15       52.48       14.03     61.11 o
  -1  12  15        7.86       43.65     42.20 o
   0  12  15      119.43      128.36     37.43 o
   1  12  15      361.05      422.50     68.49 o
   2  12  15        0.10      -42.79     42.79 o
   3  12  15       38.41       -5.16     45.49 o
  -5  13  15      391.09      392.44     82.21 o
  -4  13  15      326.83      301.19     74.93 o
  -3  13  15      100.57       62.13     34.18 o
  -2  13  15       99.49       64.11     72.75 o
  -1  13  15       51.07       21.83     40.74 o
   0  13  15      157.03      136.58     35.97 o
   1  13  15      147.03       66.70     51.73 o
   2  13  15      428.36      396.14    152.05 o
   3  13  15       71.21       71.07     45.32 o
  -5  14  15        1.36       31.06     31.37 o
  -4  14  15        2.71      -26.10     26.10 o
  -3  14  15      530.64      469.69     56.33 o
  -2  14  15      249.60      254.63     62.57 o
  -1  14  15      217.77      260.45     62.57 o
   0  14  15       63.08       96.76     46.81 o
   1  14  15        2.96       -3.48     45.39 o
   2  14  15      281.11      202.98     59.20 o
   3  14  15      230.82      126.99     45.37 o
  -5  15  15      210.90      226.67     72.75 o
  -4  15  15       51.49       53.63     60.38 o
  -3  15  15     1252.88     1179.12    143.32 o
  -2  15  15       30.32       32.01     43.65 o
  -1  15  15     1029.60     1235.31    129.50 o
   0  15  15       56.50       52.55     33.82 o
   1  15  15      100.94      129.97     54.81 o
   2  15  15      221.43      221.54     57.33 o
  -4  16  15      345.34      408.30     52.44 o
  -3  16  15       16.71       27.14     32.40 o
  -2  16  15       36.66       84.39     50.93 o
  -1  16  15      286.34      453.97     82.94 o
   0  16  15       72.90       49.49     33.19 o
   1  16  15      151.76      146.61     57.06 o
   2  16  15        8.04       33.38     49.78 o
  -4  17  15      127.13      143.12     39.12 o
  -3  17  15      675.83      784.26     98.94 o
  -2  17  15      293.90      397.22     72.75 o
  -1  17  15     1165.33     1214.94    132.41 o
   0  17  15      668.66      726.94     66.58 o
   1  17  15      968.53      899.71     97.75 o
   2  17  15     1162.10     1237.16    111.24 o
  -4  18  15       14.93        7.21     33.43 o
  -3  18  15      165.33      174.60     56.75 o
  -2  18  15       90.56       72.75     49.47 o
  -1  18  15      142.82      219.71     64.02 o
   0  18  15      202.58      174.02     43.06 o
   1  18  15        6.91       95.30     53.28 o
   2  18  15      350.32      550.00    141.14 o
  -3  19  15      248.68      275.00     66.93 o
  -2  19  15      855.22      774.07    101.85 o
  -1  19  15      269.56      356.48     71.30 o
   0  19  15     1340.73     1311.97    159.58 o
   1  19  15      418.20      467.34     78.10 o
  -2  20  15       19.55       11.64     48.02 o
  -1  20  15        7.03      -18.92     45.11 o
   0  20  15        1.54        8.35     33.75 o
  -1  21  15       52.97       90.21     59.66 o
   0  21  15      142.85      215.34    107.67 o
  -6   0  16     1440.11     1305.15    125.13 o
  -4   0  16     1416.07     1198.94    119.31 o
  -2   0  16       43.34       17.46     42.20 o
   0   0  16     1246.97     1523.81    107.93 o
   2   0  16     3679.93     3218.51    267.72 o
  -6   1  16       82.05       65.31     55.29 o
  -5   1  16       92.14      110.95     49.47 o
  -4   1  16      687.99      714.80     66.78 o
  -3   1  16      602.12      573.30     59.65 o
  -2   1  16      328.05      314.93     57.47 o
  -1   1  16      129.24      108.40     37.04 o
   0   1  16      523.12      513.40     69.84 o
   1   1  16       16.88      -24.67     43.26 o
   2   1  16      220.37      250.26     78.57 o
   3   1  16       29.99        2.00     44.20 o
  -6   2  16       49.87       65.89     32.40 o
  -5   2  16     2432.65     2187.25    122.42 o
  -4   2  16       13.78       20.37     27.78 o
  -3   2  16      349.12      385.46     51.44 o
  -2   2  16       80.57       26.97     28.75 o
  -1   2  16      554.29      678.28     68.41 o
   0   2  16      329.24      349.84     79.30 o
   1   2  16      320.73      247.92     38.85 o
   2   2  16      393.02      331.92     98.13 o
   3   2  16        0.12       34.54     45.78 o
  -6   3  16       86.41       45.11     36.38 o
  -5   3  16      120.11      156.91     72.02 o
  -4   3  16        5.89      -17.46     37.83 o
  -3   3  16      310.95      317.71     68.39 o
  -2   3  16      809.19      906.09     75.49 o
  -1   3  16      583.36      528.07     81.48 o
   0   3  16      305.84      381.50     88.03 o
   1   3  16       60.80       56.53     35.98 o
   2   3  16        1.28       68.83     37.12 o
   3   3  16       24.07       45.81     48.86 o
  -6   4  16        1.98       46.28     53.84 o
  -5   4  16       63.47       80.25     53.84 o
  -4   4  16      244.72      242.17     42.18 o
  -3   4  16      510.84      508.27     66.93 o
  -2   4  16       83.47       63.35     32.40 o
  -1   4  16     2500.85     2862.93    370.30 o
   0   4  16       15.70       44.98     35.23 o
   1   4  16     1196.59     1145.79     82.87 o
   2   4  16       19.84       27.24     36.95 o
   3   4  16        1.07       -6.26     45.71 o
  -6   5  16      454.20      451.62     53.95 o
  -5   5  16        0.14       10.13     27.55 o
  -4   5  16      204.13      193.75     39.10 o
  -3   5  16       56.25      163.95     76.39 o
  -2   5  16        5.42       -6.75     27.94 o
  -1   5  16        2.00       18.00     32.01 o
   0   5  16      107.25       46.85     34.72 o
   1   5  16        2.41       46.56     56.75 o
   2   5  16      268.28      213.97     45.17 o
   3   5  16      341.63      294.62     80.03 o
  -5   6  16      298.85      280.99     46.56 o
  -4   6  16       57.76      106.49     32.88 o
  -3   6  16      895.61     1052.24     80.23 o
  -2   6  16      425.64      544.69     60.68 o
  -1   6  16       10.95      -33.92     35.65 o
   0   6  16      242.85      393.40     57.97 o
   1   6  16      140.92       61.53     44.10 o
   2   6  16      983.44      916.41     75.77 o
   3   6  16      362.07      350.48     66.88 o
  -5   7  16       14.58      -14.03     25.48 o
  -4   7  16       14.90       47.75     74.93 o
  -3   7  16      227.14      295.65     52.38 o
  -2   7  16        6.84       14.70     30.81 o
  -1   7  16       45.02       25.16     31.70 o
   0   7  16       40.76       41.79     36.79 o
   1   7  16      159.15       99.61     72.75 o
   2   7  16       44.08      397.59    106.22 o
   3   7  16      328.41      279.82     64.60 o
  -5   8  16       33.75      -24.01     26.75 o
  -4   8  16      527.20      513.12    117.13 o
  -3   8  16        7.11      -26.69     26.69 o
  -2   8  16      378.78      375.84     64.02 o
  -1   8  16       70.71       24.74     45.11 o
   0   8  16     1585.21     1881.19    121.37 o
   1   8  16       70.77      100.71     51.65 o
   2   8  16      149.02      140.13     52.76 o
   3   8  16        8.20       41.40     51.34 o
  -5   9  16        8.12      -23.28     27.78 o
  -4   9  16      157.65      140.44     37.54 o
  -3   9  16       94.26       92.87     35.97 o
  -2   9  16      399.43      394.91     66.93 o
  -1   9  16      739.43      889.02    113.49 o
   0   9  16      142.37      223.01     50.51 o
   1   9  16       69.55      100.69     79.30 o
   2   9  16       53.85       60.35     50.95 o
   3   9  16       34.40        7.32     54.86 o
  -5  10  16       51.34       42.32     30.34 o
  -4  10  16       56.94       13.15     40.74 o
  -3  10  16       78.50       48.18     33.47 o
  -2  10  16      228.20      247.60     45.27 o
  -1  10  16      354.48      522.35     84.39 o
   0  10  16       15.34        8.03     31.60 o
   1  10  16      445.65      416.47     70.62 o
   2  10  16        9.98      -47.29     47.29 o
   3  10  16      374.88      256.69     68.14 o
  -5  11  16       35.44       -9.79     35.65 o
  -4  11  16        0.00      -21.14     26.10 o
  -3  11  16       63.77       52.02     34.92 o
  -2  11  16      718.10      749.19     70.43 o
  -1  11  16       76.45      105.46     39.85 o
   0  11  16      227.77      276.95     47.29 o
   1  11  16       95.26      110.47     53.84 o
   2  11  16       81.21       -9.06     48.13 o
   3  11  16      128.51       70.32     65.48 o
  -5  12  16        0.49       -3.95     28.59 o
  -4  12  16       47.12       36.38     30.87 o
  -3  12  16      328.17      332.00     85.85 o
  -2  12  16       21.04       83.66     41.47 o
  -1  12  16      155.55      153.55     42.24 o
   0  12  16       14.66       -0.65     32.82 o
   1  12  16      108.01      100.18     77.12 o
   2  12  16      327.46      369.00    121.49 o
  -4  13  16       10.95       10.14     30.23 o
  -3  13  16      394.55      403.07     71.30 o
  -2  13  16      296.21      254.63     62.57 o
  -1  13  16      313.23      312.83     69.84 o
   0  13  16        2.98       -3.65     31.81 o
   1  13  16      306.54      205.66     69.11 o
   2  13  16       75.40       64.39     52.49 o
  -4  14  16        7.66       59.70     46.56 o
  -3  14  16       19.91      -40.74     40.74 o
  -2  14  16       29.84      -23.28     40.74 o
  -1  14  16      231.79      192.06     62.57 o
   0  14  16      428.65      371.17     93.66 o
   1  14  16       13.17       12.14     51.63 o
   2  14  16      247.32      290.56     80.75 o
  -4  15  16      400.02      519.72    154.23 o
  -3  15  16      426.77      423.32     56.56 o
  -2  15  16      572.63      823.54    107.67 o
  -1  15  16      308.68      238.62     66.93 o
   0  15  16     1068.83     1102.44     83.56 o
   1  15  16       44.78       18.57     51.14 o
   2  15  16      544.63      548.54    132.41 o
  -3  16  16      193.43      261.90     68.39 o
  -2  16  16      371.07      475.79     84.39 o
  -1  16  16       37.03       -1.46     49.47 o
   0  16  16        0.37       41.22     56.36 o
   1  16  16      425.84      442.64     82.21 o
  -3  17  16       42.29      -30.56     43.65 o
  -2  17  16      891.76      889.02    116.40 o
  -1  17  16       43.48      144.05     61.11 o
   0  17  16      721.55      703.85     67.93 o
   1  17  16      512.42      713.83     91.12 o
  -2  18  16       41.53      106.22     59.66 o
  -1  18  16      523.33      405.95     87.30 o
   0  18  16      437.04      577.47     82.01 o
  -1  19  16        0.12      -14.55     46.56 o
  -5   0  17     1590.92     1568.51    145.50 o
  -3   0  17      638.90      571.82     90.21 o
  -1   0  17        0.30      -32.01     39.29 o
   1   0  17      156.81      174.60     75.66 o
   3   0  17      175.30      357.94     96.03 o
  -5   1  17       65.19       48.37     31.70 o
  -4   1  17       39.34       67.41     34.46 o
  -3   1  17      342.48      333.29     49.35 o
  -2   1  17       97.03       65.58     61.84 o
  -1   1  17        0.06      -22.18     29.78 o
   1   1  17       57.81       -2.88     36.60 o
   2   1  17      147.48      111.16     53.95 o
   3   1  17      134.74      126.73     88.03 o
  -5   2  17      174.18      202.89     41.12 o
  -4   2  17       48.89       45.39     31.84 o
  -3   2  17       35.81       37.83     32.30 o
  -2   2  17      652.26      732.57     71.50 o
  -1   2  17        2.20       -9.45     34.19 o
   1   2  17        6.20      -18.57     34.95 o
   2   2  17       66.70       18.12     47.83 o
   3   2  17       70.98       24.32     50.38 o
  -5   3  17       14.52       46.40     60.38 o
  -4   3  17       23.44       87.15    120.77 o
  -3   3  17       62.37       55.45     33.33 o
  -2   3  17      832.19      857.59     77.08 o
  -1   3  17      335.33      391.83     54.27 o
   0   3  17      184.95      257.54     78.57 o
   1   3  17        3.70       46.47     36.81 o
   2   3  17      357.95      307.48     52.03 o
   3   3  17        1.82       45.75     51.32 o
  -5   4  17       83.64       77.75     35.39 o
  -4   4  17     1067.22     1118.56    109.13 o
  -3   4  17      218.09      279.52     48.36 o
  -2   4  17     1006.64     1115.31    160.78 o
  -1   4  17      139.22      168.68     41.85 o
   0   4  17      206.85      233.85     49.51 o
   1   4  17      182.17      181.15     54.41 o
   2   4  17     1079.34      972.10     82.69 o
   3   4  17        0.03       -2.17     64.02 o
  -5   5  17      384.57      359.61     49.70 o
  -4   5  17       84.68      121.55     55.29 o
  -3   5  17       44.69      109.92     41.47 o
  -2   5  17       12.52        5.48     33.43 o
  -1   5  17      141.57      171.89    108.40 o
   0   5  17      634.84      873.38     85.25 o
   1   5  17      283.63      234.02     56.01 o
   2   5  17      156.72      216.98     58.62 o
   3   5  17       16.18      -17.46     71.30 o
  -5   6  17      530.77      494.74     76.39 o
  -4   6  17      481.08      487.23     57.09 o
  -3   6  17      797.62      689.58     69.30 o
  -2   6  17      137.25      149.97     41.15 o
  -1   6  17      265.06      208.07     65.48 o
   0   6  17      374.31      472.33     64.98 o
   1   6  17      292.75      300.60     64.75 o
   2   6  17      102.39      319.15     83.66 o
  -5   7  17        1.47       -2.91     30.87 o
  -4   7  17      199.45      238.03     45.78 o
  -3   7  17        2.70       35.17     32.88 o
  -2   7  17       60.73      116.31     39.06 o
  -1   7  17       19.55       43.65     52.38 o
   0   7  17      115.12      175.54     48.59 o
   1   7  17      193.32      201.18    106.94 o
   2   7  17      316.14      428.39     72.53 o
  -5   8  17      214.99      209.54     42.15 o
  -4   8  17      420.66      472.25     56.59 o
  -3   8  17      409.86      270.39     48.80 o
  -2   8  17      168.02      180.79     74.21 o
  -1   8  17      505.46      531.08     88.76 o
   0   8  17        9.31       54.62     66.20 o
   1   8  17        9.30       30.37     61.11 o
   2   8  17        3.63       49.91     53.81 o
  -4   9  17      109.11      104.11     50.93 o
  -3   9  17      118.06      140.06     40.09 o
  -2   9  17     1215.82     1148.58     91.57 o
  -1   9  17       79.97       42.20     52.38 o
   0   9  17        0.93       61.29     40.20 o
   1   9  17      238.04      229.18     61.88 o
   2   9  17       32.54       67.66     56.61 o
  -4  10  17       37.04       56.75     37.83 o
  -3  10  17       57.60       66.80     90.21 o
  -2  10  17       57.79      126.77     41.00 o
  -1  10  17        1.25       61.11     49.47 o
   0  10  17       16.16       13.34     38.09 o
   1  10  17      467.92      431.87     74.08 o
   2  10  17      234.18      315.79     70.25 o
  -4  11  17       26.27       42.20     33.95 o
  -3  11  17        9.41       33.33     89.48 o
  -2  11  17        6.92      -40.74     40.74 o
  -1  11  17      105.00      158.60     58.20 o
   0  11  17      128.18      162.27     48.74 o
   1  11  17       21.64       20.44     50.33 o
   2  11  17       56.33      -10.19     90.21 o
  -4  12  17     1107.25     1178.96    134.59 o
  -3  12  17      118.97      119.13     70.57 o
  -2  12  17      257.60      282.27     68.39 o
  -1  12  17      177.07      148.41     59.66 o
   0  12  17      202.76      152.61     48.57 o
   1  12  17      166.56      142.47     60.74 o
  -3  13  17      792.64      825.92     77.67 o
  -2  13  17      125.66       53.84     50.93 o
  -1  13  17       83.92       97.49     55.29 o
   0  13  17       32.73      -29.41     36.17 o
   1  13  17       60.53       21.03     54.63 o
  -3  14  17       24.73       56.82     38.57 o
  -2  14  17      447.54      504.89     85.85 o
  -1  14  17      556.53      554.34     67.24 o
   0  14  17      127.53      121.89     44.46 o
   1  14  17        1.49       82.94    100.40 o
  -3  15  17       46.23      -26.19     46.56 o
  -2  15  17      149.33      149.87     62.57 o
  -1  15  17      689.83      743.05     80.07 o
   0  15  17      212.62      237.53     70.56 o
  -2  16  17        0.09      -49.47     49.47 o
  -1  16  17        9.29      -21.24     38.33 o
   0  16  17       12.56      -14.55     94.58 o
  -4   0  18       18.41       66.93     50.93 o
  -2   0  18       17.34       65.48     53.84 o
   2   0  18       38.13      116.40     78.57 o
  -4   1  18      509.55      553.07     77.84 o
  -3   1  18       16.22        5.42     35.65 o
  -2   1  18      622.67      705.36     72.96 o
  -1   1  18      106.89       93.59     41.43 o
   1   1  18      316.11      355.40     70.34 o
   2   1  18      551.29      516.60     79.49 o
  -4   2  18        5.51      -20.54     31.27 o
  -3   2  18      783.86      851.04     80.64 o
  -2   2  18       30.56       36.71     45.11 o
  -1   2  18      383.77      424.09     60.02 o
   1   2  18       42.59       60.46     51.41 o
   2   2  18      194.43      139.53     58.07 o
  -4   3  18        1.28       -7.87     32.88 o
  -3   3  18       58.79       53.84     36.01 o
  -2   3  18       57.70       45.77     35.97 o
  -1   3  18     1012.57     1213.49    135.32 o
   1   3  18      359.85      400.13    100.40 o
   2   3  18      171.47      160.65     61.71 o
  -4   4  18       13.99       36.95     67.66 o
  -3   4  18       66.24       81.48     39.10 o
  -2   4  18       16.92       11.80     37.10 o
  -1   4  18      334.41      242.99     71.30 o
   1   4  18       58.12       30.56     71.30 o
   2   4  18        3.12       93.12     77.12 o
  -4   5  18      718.90      687.63     70.97 o
  -3   5  18      288.99      419.50     84.39 o
  -2   5  18       74.60       45.73     37.69 o
  -1   5  18      200.25      119.31     59.66 o
   0   5  18      498.85      640.21    109.13 o
   1   5  18     1118.23      965.35    142.59 o
   2   5  18      791.09      694.04    126.59 o
  -4   6  18       20.60      -19.65     31.37 o
  -3   6  18      273.40      316.44     51.95 o
  -2   6  18      163.68      158.37     43.72 o
  -1   6  18       62.11      152.78     61.11 o
   0   6  18      378.48      533.99    101.85 o
   1   6  18        7.96      201.03     59.43 o
  -4   7  18       31.87       13.89     33.91 o
  -3   7  18        0.12       12.83     34.18 o
  -2   7  18      601.43      614.66     70.97 o
  -1   7  18      342.17      535.45     97.49 o
   0   7  18      920.30     1421.56    170.24 o
   1   7  18      514.60      485.86     77.27 o
  -4   8  18        2.37      -27.45     30.34 o
  -3   8  18       79.77       77.76     39.60 o
  -2   8  18      258.35      197.88     48.36 o
  -1   8  18        1.29      -13.10     49.47 o
   0   8  18      249.25      510.71    103.31 o
   1   8  18       28.48      162.48     69.84 o
  -3   9  18       46.79        2.34     35.39 o
  -2   9  18      114.36       88.76     56.75 o
  -1   9  18       49.28        8.73     49.47 o
   0   9  18      242.08      405.95     93.12 o
   1   9  18       16.69       -4.10     98.94 o
  -3  10  18        4.78      -20.01     34.92 o
  -2  10  18        0.31      -43.65     43.65 o
  -1  10  18       72.89       82.94     56.75 o
   0  10  18       10.22       94.58     74.21 o
   1  10  18      126.59       77.12    106.22 o
  -3  11  18       27.40       36.82     33.14 o
  -2  11  18      363.13      481.61     84.39 o
  -1  11  18      703.74      790.08    112.04 o
   0  11  18      146.25       45.11     72.75 o
  -2  12  18        0.06      -45.11     45.11 o
  -1  12  18       21.83       40.74     56.75 o
  -1  13  18      216.13      151.32     66.93 o
  -3   0  19      316.69      315.74     81.48 o
  -3   1  19      695.20      671.15    128.77 o
  -2   1  19       25.18       -5.78     58.93 o
  -1   1  19       80.45      113.49     58.20 o
  -3   2  19      365.38      375.37     58.62 o
  -2   2  19       24.76        4.37     36.01 o
  -1   2  19        1.50      -16.01     48.02 o
  -3   3  19        3.45      -29.04     56.75 o
  -2   3  19     1773.39     1676.70    117.24 o
  -1   3  19        4.37      -29.10     48.02 o
  -3   4  19       91.36       72.64     40.55 o
  -2   4  19       56.08       74.52     44.38 o
  -1   4  19       17.51      -39.29     48.02 o
  -3   5  19      224.71      205.70     82.94 o
  -2   5  19      328.76      410.68    110.58 o
  -1   5  19       28.34      -45.11     45.11 o
  -3   6  19        7.29       13.10     55.29 o
  -2   6  19        5.75       10.86     37.54 o
  -1   6  19      264.40      276.45     77.12 o
  -2   7  19        6.63       42.20     56.75 o
  -1   7  19      284.41      366.67     84.39 o
  -2   8  19      592.65      631.48    101.85 o
  -1   8  19      959.72     1139.28    136.77 o
 
